# Supplementary material for: A central research portal for mining pancreatic clinical and molecular datasets and accessing biobanked samples
Source: Transl Oncol. 2025 Oct 3;62:102550. doi: 10.1016/j.tranon.2025.102550 (PMC12523802; doi:10.1016/j.tranon.2025.102550)
Supplement: Supplementary file 1 [file mmc1.xlsx]

## Sheet: TCGA_consensus_best prognosis
Variation ID	Gene	Transcript	Protein change	Consequence	Driver	Oncogenic classification
1:26773459:C/T:1	ARID1A	ENST00000324856	Q1277*	Nonsense	TRUE	predicted driver: tier 1
1:26774851:G/T:1	ARID1A	ENST00000324856	E1542*	Nonsense	TRUE	predicted driver: tier 1
12:25227338:C/T:1	KRAS	ENST00000256078	E62E	Synonymous	TRUE	not protein-affecting
12:25227341:T/G:1	KRAS	ENST00000256078	Q61H	Missense	TRUE	known in: gastric adenocarcinoma,hepatocellular carcinoma,lung squamous cell carcinoma,urinary bladder urothelial carcinoma,chronic lymphocytic leukemia,acute myeloid leukemia,skin melanoma,pancreas adenocarcinoma,colorectal cancer,lung adenocarcinoma,multiple myeloma,uterine corpus endometrial carcinoma,thyroid carcinoma,non-small cell lung carcinoma
12:25245350:C/A:1	KRAS	ENST00000256078	G12V	Missense	TRUE	known in: ovarian cancer,acute myeloid leukemia,colorectal cancer,thyroid cancer,non-small cell lung carcinoma
12:25245350:C/A:1	KRAS	ENST00000256078	G12V	Missense	TRUE	known in: ovarian cancer,non-small cell lung carcinoma,thyroid cancer,colorectal cancer,acute myeloid leukemia
12:25245350:C/A:1	KRAS	ENST00000256078	G12V	Missense	TRUE	known in: colorectal cancer,ovarian cancer,non-small cell lung carcinoma,acute myeloid leukemia,thyroid cancer
12:25245350:C/A:1	KRAS	ENST00000256078	G12V	Missense	TRUE	known in: acute myeloid leukemia,colorectal cancer,non-small cell lung carcinoma,ovarian cancer,thyroid cancer
12:25245350:C/A:1	KRAS	ENST00000256078	G12V	Missense	TRUE	known in: colorectal cancer,thyroid cancer,acute myeloid leukemia,non-small cell lung carcinoma,ovarian cancer
12:25245350:C/A:1	KRAS	ENST00000256078	G12V	Missense	TRUE	known in: acute myeloid leukemia,colorectal cancer,ovarian cancer,thyroid cancer,non-small cell lung carcinoma
12:25245350:C/A:1	KRAS	ENST00000256078	G12V	Missense	TRUE	known in: colorectal cancer,ovarian cancer,non-small cell lung carcinoma,thyroid cancer,acute myeloid leukemia
12:25245350:C/T:1	KRAS	ENST00000256078	G12D	Missense	TRUE	known in: acute myeloid leukemia,lung cancer,ovarian cancer,tumor of exocrine pancreas,thyroid cancer,non-small cell lung carcinoma,pancreatic carcinoma,colorectal cancer,pancreatic cancer
12:25245350:C/T:1	KRAS	ENST00000256078	G12D	Missense	TRUE	known in: pancreatic cancer,ovarian cancer,tumor of exocrine pancreas,pancreatic carcinoma,colorectal cancer,non-small cell lung carcinoma,acute myeloid leukemia,lung cancer,thyroid cancer
12:25245350:C/T:1	KRAS	ENST00000256078	G12D	Missense	TRUE	known in: acute myeloid leukemia,colorectal cancer,tumor of exocrine pancreas,pancreatic cancer,non-small cell lung carcinoma,pancreatic carcinoma,lung cancer,ovarian cancer,thyroid cancer
12:25245350:C/T:1	KRAS	ENST00000256078	G12D	Missense	TRUE	known in: pancreatic cancer,lung cancer,tumor of exocrine pancreas,ovarian cancer,colorectal cancer,thyroid cancer,pancreatic carcinoma,non-small cell lung carcinoma,acute myeloid leukemia
12:25245350:C/T:1	KRAS	ENST00000256078	G12D	Missense	TRUE	known in: colorectal cancer,pancreatic cancer,tumor of exocrine pancreas,lung cancer,non-small cell lung carcinoma,ovarian cancer,thyroid cancer,pancreatic carcinoma,acute myeloid leukemia
12:25245350:C/T:1	KRAS	ENST00000256078	G12D	Missense	TRUE	known in: acute myeloid leukemia,non-small cell lung carcinoma,lung cancer,pancreatic cancer,pancreatic carcinoma,ovarian cancer,thyroid cancer,tumor of exocrine pancreas,colorectal cancer
12:25245350:C/T:1	KRAS	ENST00000256078	G12D	Missense	TRUE	known in: thyroid cancer,colorectal cancer,acute myeloid leukemia,lung cancer,non-small cell lung carcinoma,pancreatic carcinoma,pancreatic cancer,ovarian cancer,tumor of exocrine pancreas
12:25245350:C/T:1	KRAS	ENST00000256078	G12D	Missense	TRUE	known in: non-small cell lung carcinoma,tumor of exocrine pancreas,acute myeloid leukemia,colorectal cancer,thyroid cancer,ovarian cancer,pancreatic cancer,pancreatic carcinoma,lung cancer
12:25245350:C/T:1	KRAS	ENST00000256078	G12D	Missense	TRUE	known in: acute myeloid leukemia,colorectal cancer,pancreatic carcinoma,non-small cell lung carcinoma,lung cancer,thyroid cancer,pancreatic cancer,tumor of exocrine pancreas,ovarian cancer
12:25245350:C/T:1	KRAS	ENST00000256078	G12D	Missense	TRUE	known in: colorectal cancer,thyroid cancer,lung cancer,tumor of exocrine pancreas,ovarian cancer,acute myeloid leukemia,pancreatic cancer,pancreatic carcinoma,non-small cell lung carcinoma
12:25245351:C/A:1	KRAS	ENST00000256078	G12C	Missense	TRUE	known in: non-small cell lung carcinoma,lung adenocarcinoma,cancer,colorectal cancer,ovarian cancer,lung cancer,thyroid cancer
12:25245351:C/G:1	KRAS	ENST00000256078	G12R	Missense	TRUE	known in: colorectal cancer,ovarian cancer,thyroid cancer,non-small cell lung carcinoma,pancreatic cancer
12:25245351:C/G:1	KRAS	ENST00000256078	G12R	Missense	TRUE	known in: colorectal cancer,pancreatic cancer,ovarian cancer,thyroid cancer,non-small cell lung carcinoma
12:25245351:C/G:1	KRAS	ENST00000256078	G12R	Missense	TRUE	known in: pancreatic cancer,non-small cell lung carcinoma,ovarian cancer,thyroid cancer,colorectal cancer
12:25245351:C/G:1	KRAS	ENST00000256078	G12R	Missense	TRUE	known in: pancreatic cancer,colorectal cancer,ovarian cancer,thyroid cancer,non-small cell lung carcinoma
12:25245351:C/G:1	KRAS	ENST00000256078	G12R	Missense	TRUE	known in: thyroid cancer,ovarian cancer,pancreatic cancer,non-small cell lung carcinoma,colorectal cancer
12:25245351:C/G:1	KRAS	ENST00000256078	G12R	Missense	TRUE	known in: colorectal cancer,ovarian cancer,pancreatic cancer,non-small cell lung carcinoma,thyroid cancer
16:3751766:C/T:1	CREBBP	ENST00000262367	E1247K	Missense	TRUE	Functional Impact score not available
17:58357617:G/A:1	RNF43	ENST00000584437	S720L	Missense	TRUE	Functional Impact score not available
17:58357998:G/A:1	RNF43	ENST00000584437	S593F	Missense	TRUE	Functional Impact score not available
17:58363396:G/A:1	RNF43	ENST00000584437	P154L	Missense	TRUE	Functional Impact score not available
17:58370909:A/G:1	RNF43	ENST00000584437		SpliceDonorSNV	TRUE	predicted driver: tier 1
17:58371005:C/A:1	RNF43	ENST00000584437	S94I	Missense	TRUE	Functional Impact score not available
17:58415538:G/A:1	RNF43	ENST00000584437	P14S	Missense	TRUE	Functional Impact score not available
17:7673704:G/A:1	TP53	ENST00000269305	R306*	Nonsense	TRUE	known in: CANCER-PR,colorectal cancer,head and neck cancer
17:7673823:C/T:1	TP53	ENST00000269305	G266E	Missense	TRUE	known in: CANCER-PR
17:7674187:T/A:1	TP53	ENST00000269305	D259V	Missense	TRUE	predicted driver: tier 1
17:7674220:C/T:1	TP53	ENST00000269305	R248Q	Missense	TRUE	known in: skin melanoma,skin squamous cell carcinoma,cancer,gastric adenocarcinoma,lung small cell carcinoma,medulloblastoma,hepatocellular carcinoma,lung adenocarcinoma,acute myeloid leukemia,lung squamous cell carcinoma,prostate adenocarcinoma,pancreas adenocarcinoma,chronic lymphocytic leukemia,breast cancer,urinary bladder urothelial carcinoma,glioblastoma multiforme,head and neck squamous ce…
17:7674226:A/C:1	TP53	ENST00000269305	M246R	Missense	TRUE	predicted driver: tier 1
17:7674241:G/A:1	TP53	ENST00000269305	S241F	Missense	TRUE	predicted driver: tier 1
17:7674917:T/G:1	TP53	ENST00000269305	Y205S	Missense	TRUE	predicted driver: tier 1
17:7674950:A/T:1	TP53	ENST00000269305	L194H	Missense	TRUE	predicted driver: tier 1
17:7675052:C/T:1	TP53	ENST00000269305		SpliceDonorSNV	TRUE	predicted driver: tier 1
17:7675088:C/T:1	TP53	ENST00000269305	R175H	Missense	TRUE	known in: breast cancer,CANCER-PR,cancer
17:7675115:G/T:1	TP53	ENST00000269305	S166*	Nonsense	TRUE	predicted driver: tier 1
17:7675220:T/A:1	TP53	ENST00000269305	N131I	Missense	TRUE	predicted driver: tier 1
17:7676040:C/A:1	TP53	ENST00000269305	R110L	Missense	TRUE	Functional Impact score not available
18:51048839:C/T:1	SMAD4	ENST00000342988	R135*	Nonsense	TRUE	predicted driver: tier 1
18:51049301:C/G:1	SMAD4	ENST00000342988	S144*	Nonsense	TRUE	predicted driver: tier 1
18:51058417:C/T:1	SMAD4	ENST00000342988	Q289*	Nonsense	TRUE	predicted driver: tier 1
18:51065521:G/T:1	SMAD4	ENST00000342988	G352*	Nonsense	TRUE	predicted driver: tier 1
18:51065522:G/T:1	SMAD4	ENST00000342988	G352V	Missense	TRUE	predicted driver: tier 1
18:51065548:C/T:1	SMAD4	ENST00000342988	R361C	Missense	TRUE	known in: pancreas adenocarcinoma,breast cancer,esophageal carcinoma,colorectal cancer,gastric adenocarcinoma,cervix carcinoma,DT-PR,lung adenocarcinoma,head and neck squamous cell carcinoma
18:51065549:G/A:1	SMAD4	ENST00000342988	R361H	Missense	TRUE	known in: esophageal carcinoma,cervix carcinoma,colorectal cancer,lung adenocarcinoma,breast cancer,head and neck squamous cell carcinoma,pancreas adenocarcinoma,gastric adenocarcinoma
18:51078335:G/A:1	SMAD4	ENST00000342988	W509*	Nonsense	TRUE	predicted driver: tier 1
18:51078366:G/T:1	SMAD4	ENST00000342988	E520*	Nonsense	TRUE	predicted driver: tier 1
18:51078415:T/C:1	SMAD4	ENST00000342988	L536P	Missense	TRUE	Functional Impact score not available
18:51078417:G/C:1	SMAD4	ENST00000342988	D537H	Missense	TRUE	predicted driver: tier 1
22:41177302:C/G:1	EP300	ENST00000263253	T1864S	Missense	TRUE	Functional Impact score not available
3:30671679:C/T:1	TGFBR2	ENST00000359013	Q191*	Nonsense	TRUE	predicted driver: tier 1
3:30691504:C/T:1	TGFBR2	ENST00000359013	R562C	Missense	TRUE	Functional Impact score not available
3:52617461:C/G:1	PBRM1	ENST00000394830	R540T	Missense	TRUE	Functional Impact score not available
4:186621706:C/T:1	FAT1	ENST00000441802	R1627Q	Missense	TRUE	Functional Impact score not available
7:152220690:G/C:1	KMT2C	ENST00000262189	S1182*	Nonsense	TRUE	predicted driver: tier 1
9:21971112:G/A:1	CDKN2A	ENST00000304494	H83Y	Missense	TRUE	known in: cancer
9:21971121:G/A:1	CDKN2A	ENST00000304494	R80*	Nonsense	TRUE	known in: melanoma
1:102962246:C/G:1	COL11A1	ENST00000370096	G1015A	Missense	FALSE	Functional Impact score not available
1:10365442:G/A:1	KIF1B	ENST00000263934	E1470K	Missense	FALSE	Functional Impact score not available
1:107418601:T/A:1	NTNG1	ENST00000370068		IntronicSNV	FALSE	not protein-affecting
1:109492683:A/G:1	ATXN7L2	ENST00000369870		3-UTRSNV	FALSE	not protein-affecting
1:110195595:G/A:1	SLC6A17	ENST00000331565	C501Y	Missense	FALSE	Functional Impact score not available
1:110674167:C/T:1	KCNA3	ENST00000369769	D215N	Missense	FALSE	Functional Impact score not available
1:111500324:C/T:1	TMIGD3	ENST00000369716		IntronicSNV	FALSE	not protein-affecting
1:111503405:G/A:1	TMIGD3	ENST00000369716		5-UTRSNV	FALSE	not protein-affecting
1:11192297:A/G:1	ANGPTL7	ENST00000376819	Y135C	Missense	FALSE	Functional Impact score not available
1:112698326:G/T:1	MOV10	ENST00000413052	E786*	Nonsense	FALSE	Functional Impact score not available
1:113797476:G/C:1	RSBN1	ENST00000261441	L422V	Missense	FALSE	Functional Impact score not available
1:113902751:A/G:1	AP4B1	ENST00000369569	Y75Y	Synonymous	FALSE	not protein-affecting
1:11501211:T/G:1	DISP3	ENST00000294484	C73W	Missense	FALSE	Functional Impact score not available
1:11536484:C/T:1	DISP3	ENST00000294484	T1326M	Missense	FALSE	Functional Impact score not available
1:120822158:T/C:1	NBPF10	ENST00000342960	G564G	Synonymous	FALSE	not protein-affecting
1:12191865:G/T:1	TNFRSF1B	ENST00000376259	G133G	Synonymous	FALSE	not protein-affecting
1:12572809:C/T:1	DHRS3	ENST00000376223	R248Q	Missense	FALSE	Functional Impact score not available
1:12719501:C/G:1	AADACL3	ENST00000359318	I8M	Missense	FALSE	Functional Impact score not available
1:144426358:A/C:1	NBPF15	ENST00000442702	E452D	Missense	FALSE	Functional Impact score not available
1:148115965:A/T:1	NBPF24	ENST00000369226	P396P	Synonymous	FALSE	not protein-affecting
1:150555476:C/T:1	ADAMTSL4	ENST00000271643	R428C	Missense	FALSE	Functional Impact score not available
1:150949393:C/G:1	SETDB1	ENST00000271640	S483*	Nonsense	FALSE	Functional Impact score not available
1:151158789:T/C:1	TNFAIP8L2	ENST00000368910	I31T	Missense	FALSE	Functional Impact score not available
1:151581730:C/T:1	TUFT1	ENST00000368849		3-UTRSNV	FALSE	not protein-affecting
1:151662171:C/T:1	SNX27	ENST00000368843	Y269Y	Synonymous	FALSE	not protein-affecting
1:151707928:G/A:1	CELF3	ENST00000290583	S165L	Missense	FALSE	Functional Impact score not available
1:151986174:G/T:1	S100A10	ENST00000368811	F19L	Missense	FALSE	Functional Impact score not available
1:153299204:C/A:1	PGLYRP3	ENST00000290722	V252V	Synonymous	FALSE	not protein-affecting
1:153547724:C/A:1	S100A3	ENST00000368713	E88D	Missense	FALSE	Functional Impact score not available
1:153817436:G/A:1	GATAD2B	ENST00000368655	P279L	Missense	FALSE	Functional Impact score not available
1:154323640:C/T:1	AQP10	ENST00000324978	R181W	Missense	FALSE	Functional Impact score not available
1:155026388:G/T:1	DCST2	ENST00000368424	L509I	Missense	FALSE	Functional Impact score not available
1:155034538:C/T:1	DCST1	ENST00000295542	G55G	Synonymous	FALSE	not protein-affecting
1:155235764:G/T:1	GBA	ENST00000327247	N435K	Missense	FALSE	Functional Impact score not available
1:155672567:C/T:1	YY1AP1	ENST00000368339	K330K	Synonymous	FALSE	not protein-affecting
1:156042213:G/A:1	UBQLN4	ENST00000368309	F430F	Synonymous	FALSE	not protein-affecting
1:156136017:G/A:1	LMNA	ENST00000368300	R351R	Synonymous	FALSE	not protein-affecting
1:156158450:C/T:1	SEMA4A	ENST00000368285	C142C	Synonymous	FALSE	not protein-affecting
1:156468129:G/A:1	MEF2D	ENST00000348159	P473L	Missense	FALSE	Functional Impact score not available
1:156550285:G/T:1	IQGAP3	ENST00000361170	Q601K	Missense	FALSE	Functional Impact score not available
1:156651635:G/A:1	BCAN	ENST00000329117	G415R	Missense	FALSE	Functional Impact score not available
1:156854241:C/T:1	INSRR	ENST00000368195	V50M	Missense	FALSE	Functional Impact score not available
1:15942709:C/A:1	ZBTB17	ENST00000375743	G620W	Missense	FALSE	Functional Impact score not available
1:159440404:G/T:1	OR10J1	ENST00000423932	V216L	Missense	FALSE	Functional Impact score not available
1:159886590:G/A:1	CFAP45	ENST00000368099	Q230*	Nonsense	FALSE	Functional Impact score not available
1:161122505:C/T:1	DEDD	ENST00000368006	R200Q	Missense	FALSE	Functional Impact score not available
1:161218069:C/T:1	FCER1G	ENST00000289902	R45*	Nonsense	FALSE	Functional Impact score not available
1:161525306:T/G:1	HSPA6	ENST00000309758	A216A	Synonymous	FALSE	not protein-affecting
1:163347926:G/A:1	NUF2	ENST00000271452	R371H	Missense	FALSE	Functional Impact score not available
1:165208085:C/T:1	LMX1A	ENST00000342310	Q265Q	Synonymous	FALSE	not protein-affecting
1:167094843:GGTTGTCAT/-:1	DUSP27	ENST00000361200		CdsStartBlockSubstitution	FALSE	not protein-affecting
1:169541311:G/A:1	F5	ENST00000367797	P1260L	Missense	FALSE	Functional Impact score not available
1:169560723:G/A:1	F5	ENST00000367797	D139D	Synonymous	FALSE	not protein-affecting
1:169708717:G/A:1	SELL	ENST00000236147	R71*	Nonsense	FALSE	Functional Impact score not available
1:17266752:G/A:1	PADI3	ENST00000375460	G148S	Missense	FALSE	Functional Impact score not available
1:175135891:G/T:1	TNN	ENST00000239462	W1126L	Missense	FALSE	Functional Impact score not available
1:175362729:C/T:1	TNR	ENST00000367674	E930K	Missense	FALSE	Functional Impact score not available
1:176595129:T/C:1	PAPPA2	ENST00000367662	L509L	Synonymous	FALSE	not protein-affecting
1:176690350:G/A:1	PAPPA2	ENST00000367662	R784Q	Missense	FALSE	Functional Impact score not available
1:176789978:G/C:1	PAPPA2	ENST00000367662		SpliceDonorSNV	FALSE	Functional Impact score not available
1:176864400:C/T:1	ASTN1	ENST00000361833	E1257K	Missense	FALSE	Functional Impact score not available
1:177229989:C/T:1	BRINP2	ENST00000361539	A38V	Missense	FALSE	Functional Impact score not available
1:180093994:G/A:1	CEP350	ENST00000367607	S2630N	Missense	FALSE	Functional Impact score not available
1:186048819:A/T:1	HMCN1	ENST00000271588	N2186I	Missense	FALSE	Functional Impact score not available
1:186151317:G/A:1	HMCN1	ENST00000271588	R4909H	Missense	FALSE	Functional Impact score not available
1:1918321:G/A:1	TMEM52	ENST00000310991	A94V	Missense	FALSE	Functional Impact score not available
1:196342249:C/A:1	KCNT2	ENST00000294725		IntronicSNV	FALSE	not protein-affecting
1:196745827:A/C:1	CFH	ENST00000367429	G1107G	Synonymous	FALSE	not protein-affecting
1:197103156:C/T:1	ASPM	ENST00000367409	R2032H	Missense	FALSE	Functional Impact score not available
1:200981081:C/T:1	KIF21B	ENST00000332129	P1273P	Synonymous	FALSE	not protein-affecting
1:201997436:C/T:1	RNPEP	ENST00000295640	I324I	Synonymous	FALSE	not protein-affecting
1:201997445:C/T:1	RNPEP	ENST00000295640	I327I	Synonymous	FALSE	not protein-affecting
1:202733676:C/A:1	KDM5B	ENST00000367265	G1212C	Missense	FALSE	Functional Impact score not available
1:203076461:G/A:1	PPFIA4	ENST00000272198		3-UTRSNV	FALSE	not protein-affecting
1:203307352:T/G:1	BTG2	ENST00000290551	S131A	Missense	FALSE	Functional Impact score not available
1:205850012:T/G:1	PM20D1	ENST00000367136	T21P	Missense	FALSE	Functional Impact score not available
1:207474309:T/A:1	CR2	ENST00000367057	I770N	Missense	FALSE	Functional Impact score not available
1:207523807:C/T:1	CR1	ENST00000367049	P228P	Synonymous	FALSE	not protein-affecting
1:207694569:C/G:1	CR1L	ENST00000508064	P227R	Missense	FALSE	Functional Impact score not available
1:211578233:T/A:1	SLC30A1	ENST00000367001	N127I	Missense	FALSE	Functional Impact score not available
1:215759749:T/C:1	USH2A	ENST00000307340	Q3714Q	Synonymous	FALSE	not protein-affecting
1:215888646:T/C:1	USH2A	ENST00000307340	E2668G	Missense	FALSE	Functional Impact score not available
1:220579504:A/C:1	MARK1	ENST00000366917	K68Q	Missense	FALSE	Functional Impact score not available
1:222629251:C/T:1	MIA3	ENST00000344922	L677L	Synonymous	FALSE	not protein-affecting
1:223002520:G/A:1	DISP1	ENST00000284476	V375I	Missense	FALSE	Functional Impact score not available
1:223111988:C/G:1	TLR5	ENST00000540964	L348L	Synonymous	FALSE	not protein-affecting
1:223292538:C/T:1	SUSD4	ENST00000343846	G88R	Missense	FALSE	Functional Impact score not available
1:22601698:G/A:1	EPHA8	ENST00000166244	R992Q	Missense	FALSE	Functional Impact score not available
1:22659644:G/A:1	C1QB	ENST00000314933		SpliceDonorSNV	FALSE	Functional Impact score not available
1:226984058:C/A:1	COQ8A	ENST00000366779		IntronicSNV	FALSE	not protein-affecting
1:227035573:G/A:1	CDC42BPA	ENST00000366769	N1043N	Synonymous	FALSE	not protein-affecting
1:228050814:G/A:1	WNT3A	ENST00000284523	D158N	Missense	FALSE	Functional Impact score not available
1:228059155:G/A:1	WNT3A	ENST00000284523	R250H	Missense	FALSE	Functional Impact score not available
1:228060385:G/A:1	WNT3A	ENST00000284523		3-UTRSNV	FALSE	not protein-affecting
1:228097998:C/T:1	ARF1	ENST00000541182	L177L	Synonymous	FALSE	not protein-affecting
1:228415075:C/A:1	TRIM17	ENST00000366697		5-UTRSNV	FALSE	not protein-affecting
1:228425032:C/A:1	HIST3H3	ENST00000366696	E98D	Missense	FALSE	Functional Impact score not available
1:22913546:C/T:1	EPHB2	ENST00000374632	N980N	Synonymous	FALSE	not protein-affecting
1:230356991:C/T:1	PGBD5	ENST00000321327	R251H	Missense	FALSE	Functional Impact score not available
1:231204003:A/G:1	TRIM67	ENST00000366653	G557G	Synonymous	FALSE	not protein-affecting
1:233372058:G/A:1	MAP3K21	ENST00000366624	V525M	Missense	FALSE	Functional Impact score not available
1:233375963:C/T:1	MAP3K21	ENST00000366624	R575*	Nonsense	FALSE	Functional Impact score not available
1:235326941:T/C:1	ARID4B	ENST00000264183		5-UTRSNV	FALSE	not protein-affecting
1:236686594:G/A:1	ACTN2	ENST00000366578		5-UTRSNV	FALSE	not protein-affecting
1:24120861:T/C:1	IL22RA1	ENST00000270800	T557A	Missense	FALSE	Functional Impact score not available
1:241508612:A/G:1	FH	ENST00000366560	T243T	Synonymous	FALSE	not protein-affecting
1:241634797:C/T:1	CHML	ENST00000366553	E324K	Missense	FALSE	Functional Impact score not available
1:242090078:G/C:1	PLD5	ENST00000536534	Q463E	Missense	FALSE	Functional Impact score not available
1:242107784:C/T:1	PLD5	ENST00000536534	V376I	Missense	FALSE	Functional Impact score not available
1:244560739:G/A:1	CATSPERE	ENST00000366534	K367K	Synonymous	FALSE	not protein-affecting
1:24533135:C/G:1	RCAN3	ENST00000374395	P141R	Missense	FALSE	Functional Impact score not available
1:247841284:C/A:1	OR11L1	ENST00000355784	A205S	Missense	FALSE	Functional Impact score not available
1:248239084:G/T:1	OR2M4	ENST00000306687	E52D	Missense	FALSE	Functional Impact score not available
1:248239341:C/T:1	OR2M4	ENST00000306687	P138L	Missense	FALSE	Functional Impact score not available
1:2558647:C/T:1	TNFRSF14	ENST00000355716		IntronicSNV	FALSE	not protein-affecting
1:27360978:C/T:1	MAP3K6	ENST00000493901	T621T	Synonymous	FALSE	not protein-affecting
1:30718759:T/G:1	MATN1	ENST00000373765	R214R	Synonymous	FALSE	not protein-affecting
1:31800455:G/A:1	SPOCD1	ENST00000360482	P530S	Missense	FALSE	Functional Impact score not available
1:33626519:C/T:1	CSMD2	ENST00000373381	A1755T	Missense	FALSE	Functional Impact score not available
1:33692955:C/T:1	CSMD2	ENST00000373381	E1343K	Missense	FALSE	Functional Impact score not available
1:36473576:C/T:1	CSF3R	ENST00000373106	V178M	Missense	FALSE	Functional Impact score not available
1:37481702:A/G:1	ZC3H12A	ENST00000373087	I229V	Missense	FALSE	Functional Impact score not available
1:37931703:C/T:1	INPP5B	ENST00000373024		IntronicSNV	FALSE	not protein-affecting
1:39484699:G/A:1	MACF1	ENST00000545844	P5335P	Synonymous	FALSE	not protein-affecting
1:41015957:G/A:1	SLFNL1	ENST00000359345		3-UTRSNV	FALSE	not protein-affecting
1:41510824:C/T:1	HIVEP3	ENST00000372583	G2283E	Missense	FALSE	Functional Impact score not available
1:43598820:G/A:1	PTPRF	ENST00000359947	Q740Q	Synonymous	FALSE	not protein-affecting
1:44655017:G/C:1	TMEM53	ENST00000372237	L126V	Missense	FALSE	Functional Impact score not available
1:46025697:C/T:1	MAST2	ENST00000361297	L601L	Synonymous	FALSE	not protein-affecting
1:46413767:T/C:1	FAAH	ENST00000243167		3-UTRSNV	FALSE	not protein-affecting
1:50419218:G/A:1	DMRTA2	ENST00000404795	A359V	Missense	FALSE	Functional Impact score not available
1:52404791:C/G:1	PRPF38A	ENST00000257181	G14G	Synonymous	FALSE	not protein-affecting
1:52461720:C/A:1	TUT4	ENST00000257177	R1040I	Missense	FALSE	Functional Impact score not available
1:54682756:G/A:1	MROH7	ENST00000421030	V828I	Missense	FALSE	Functional Impact score not available
1:55005024:C/T:1	BSND	ENST00000371265	I60I	Synonymous	FALSE	not protein-affecting
1:61990302:A/C:1	PATJ	ENST00000371158	I1269L	Missense	FALSE	Functional Impact score not available
1:6219505:A/C:1	RNF207	ENST00000377939		3-UTRSNV	FALSE	not protein-affecting
1:65636813:G/A:1	LEPR	ENST00000349533	R1099K	Missense	FALSE	Functional Impact score not available
1:66871460:C/A:1	WDR78	ENST00000371026	D284Y	Missense	FALSE	Functional Impact score not available
1:67258756:C/G:1	IL23R	ENST00000347310	S506S	Synonymous	FALSE	not protein-affecting
1:75761284:A/G:1	ACADM	ENST00000420607	T374A	Missense	FALSE	Functional Impact score not available
1:77565646:G/C:1	AC118549.1	ENST00000370801	N902K	Missense	FALSE	Functional Impact score not available
1:77948726:C/T:1	FUBP1	ENST00000370768		3-UTRSNV	FALSE	not protein-affecting
1:8358322:G/A:1	RERE	ENST00000337907	R1405C	Missense	FALSE	Functional Impact score not available
1:84658441:C/T:1	SSX2IP	ENST00000342203	G319R	Missense	FALSE	Functional Impact score not available
1:84952303:G/A:1	MCOLN2	ENST00000370608	G229G	Synonymous	FALSE	not protein-affecting
1:85907218:C/T:1	COL24A1	ENST00000370571	G918G	Synonymous	FALSE	not protein-affecting
1:86125078:C/T:1	COL24A1	ENST00000370571	E420K	Missense	FALSE	Functional Impact score not available
1:86495618:C/T:1	CLCA1	ENST00000234701	R686W	Missense	FALSE	Functional Impact score not available
1:92290304:T/A:1	GLMN	ENST00000370360	L96F	Missense	FALSE	Functional Impact score not available
1:94113019:G/C:1	ABCA4	ENST00000370225	V38V	Synonymous	FALSE	not protein-affecting
1:97691770:G/A:1	DPYD	ENST00000370192	P237S	Missense	FALSE	Functional Impact score not available
1:99646341:G/C:1	PALMD	ENST00000263174	K8N	Missense	FALSE	Functional Impact score not available
1:99870827:G/A:1	AGL	ENST00000294724	V306I	Missense	FALSE	Functional Impact score not available
10:100913240:C/T:1	SLF2	ENST00000370269	P44S	Missense	FALSE	Functional Impact score not available
10:101479394:C/G:1	BTRC	ENST00000370187	C87W	Missense	FALSE	Functional Impact score not available
10:102382364:T/-:1	GBF1	ENST00000369983		3-UTRSNV	FALSE	not protein-affecting
10:102413947:C/T:1	PSD	ENST00000020673	A459T	Missense	FALSE	Functional Impact score not available
10:103277403:G/A:1	INA	ENST00000369849	L64L	Synonymous	FALSE	not protein-affecting
10:103378339:G/T:1	TAF5	ENST00000369839	R301L	Missense	FALSE	Functional Impact score not available
10:103423006:C/T:1	PDCD11	ENST00000369797	T839M	Missense	FALSE	Functional Impact score not available
10:104358507:G/A:1	CFAP58	ENST00000369704	R59H	Missense	FALSE	Functional Impact score not available
10:105158979:C/A:1	SORCS3	ENST00000369701	L573I	Missense	FALSE	Functional Impact score not available
10:110889584:A/G:1	PDCD4	ENST00000280154	T277A	Missense	FALSE	Functional Impact score not available
10:115394710:G/A:1	ATRNL1	ENST00000355044	C1076Y	Missense	FALSE	Functional Impact score not available
10:115467233:G/A:1	ATRNL1	ENST00000355044	T1159T	Synonymous	FALSE	not protein-affecting
10:117254346:G/A:1	SLC18A2	ENST00000298472		IntronicSNV	FALSE	not protein-affecting
10:117270463:G/T:1	SLC18A2	ENST00000298472	M480I	Missense	FALSE	Functional Impact score not available
10:119751081:G/A:1	INPP5F	ENST00000361976	D35N	Missense	FALSE	Functional Impact score not available
10:119831296:A/C:1	MCMBP	ENST00000360003		3-UTRSNV	FALSE	not protein-affecting
10:122085135:G/A:1	TACC2	ENST00000369005	V879M	Missense	FALSE	Functional Impact score not available
10:122629900:C/A:1	DMBT1	ENST00000368909	S1781Y	Missense	FALSE	Functional Impact score not available
10:123666834:G/A:1	GPR26	ENST00000284674	A143T	Missense	FALSE	Functional Impact score not available
10:123746778:G/A:1	CPXM2	ENST00000241305	R753*	Nonsense	FALSE	Functional Impact score not available
10:123798075:C/T:1	CPXM2	ENST00000241305	V264I	Missense	FALSE	Functional Impact score not available
10:128079565:G/T:1	PTPRE	ENST00000254667	G633V	Missense	FALSE	Functional Impact score not available
10:16984280:C/A:1	CUBN	ENST00000377833		SpliceAcceptorSNV	FALSE	Functional Impact score not available
10:17861415:A/G:1	MRC1	ENST00000239761	Y516C	Missense	FALSE	Functional Impact score not available
10:20869824:G/A:1	NEBL	ENST00000377122	D166D	Synonymous	FALSE	not protein-affecting
10:21742072:AAACGCAAC/-:1	MLLT10	ENST00000307729		3-UTRBlockSubstitution	FALSE	not protein-affecting
10:22962034:G/A:1	ARMC3	ENST00000298032	D230N	Missense	FALSE	Functional Impact score not available
10:24670307:T/G:1	ARHGAP21	ENST00000396432	T52P	Missense	FALSE	Functional Impact score not available
10:26143523:C/A:1	MYO3A	ENST00000265944	L780M	Missense	FALSE	Functional Impact score not available
10:26145457:G/A:1	MYO3A	ENST00000265944	G810S	Missense	FALSE	Functional Impact score not available
10:28681606:G/A:1	BAMBI	ENST00000375533		IntronicSNV	FALSE	not protein-affecting
10:30047644:G/A:1	JCAD	ENST00000375377	R57C	Missense	FALSE	Functional Impact score not available
10:31527298:A/G:1	ZEB1	ENST00000361642		3-UTRSNV	FALSE	not protein-affecting
10:31854192:T/C:1	ARHGAP12	ENST00000344936	E321E	Synonymous	FALSE	not protein-affecting
10:33195563:G/C:1	NRP1	ENST00000374867		IntronicSNV	FALSE	not protein-affecting
10:48184785:G/A:1	FRMPD2	ENST00000374201	T819M	Missense	FALSE	Functional Impact score not available
10:49324071:G/A:1	C10orf71	ENST00000374144	R509H	Missense	FALSE	Functional Impact score not available
10:49611757:G/T:1	SLC18A3	ENST00000374115	V339V	Synonymous	FALSE	not protein-affecting
10:49738022:G/A:1	OGDHL	ENST00000374103	I814I	Synonymous	FALSE	not protein-affecting
10:51698964:G/T:1	CSTF2T	ENST00000331173	H196N	Missense	FALSE	Functional Impact score not available
10:54153155:G/A:1	PCDH15	ENST00000361849	R577W	Missense	FALSE	Functional Impact score not available
10:59268689:G/A:1	FAM13C	ENST00000373868	P269L	Missense	FALSE	Functional Impact score not available
10:6021635:G/A:1	IL2RA	ENST00000379959	F142F	Synonymous	FALSE	not protein-affecting
10:6115453:C/T:1	RBM17	ENST00000446108	A368V	Missense	FALSE	Functional Impact score not available
10:61410567:A/C:1	TMEM26	ENST00000399298	F288V	Missense	FALSE	Functional Impact score not available
10:73068894:C/A:1	P4HA1	ENST00000412021	D139Y	Missense	FALSE	Functional Impact score not available
10:73152400:A/G:1	ECD	ENST00000430082	Y269H	Missense	FALSE	Functional Impact score not available
10:73397172:G/A:1	ANXA7	ENST00000372919	P121L	Missense	FALSE	Functional Impact score not available
10:7381915:T/G:1	SFMBT2	ENST00000361972		5-UTRSNV	FALSE	not protein-affecting
10:84208730:G/A:1	CDHR1	ENST00000372117	G390E	Missense	FALSE	Functional Impact score not available
10:85869077:G/A:1	GRID1	ENST00000327946	T295M	Missense	FALSE	Functional Impact score not available
10:91630135:T/C:1	PPP1R3C	ENST00000238994	N249S	Missense	FALSE	Functional Impact score not available
10:96386158:G/A:1	TLL2	ENST00000357947	P637L	Missense	FALSE	Functional Impact score not available
10:97578317:C/A:1	ANKRD2	ENST00000307518	I116I	Synonymous	FALSE	not protein-affecting
10:97936304:G/A:1	CRTAC1	ENST00000370597	A96V	Missense	FALSE	Functional Impact score not available
10:99406773:C/A:1	GOT1	ENST00000370508	G126V	Missense	FALSE	Functional Impact score not available
10:99804159:A/G:1	ABCC2	ENST00000370449	L450L	Synonymous	FALSE	not protein-affecting
11:101962902:A/T:1	CEP126	ENST00000263468	I623F	Missense	FALSE	Functional Impact score not available
11:102837349:C/A:1	MMP3	ENST00000299855	E428*	Nonsense	FALSE	Functional Impact score not available
11:103135726:A/G:1	DYNC2H1	ENST00000398093	G784G	Synonymous	FALSE	not protein-affecting
11:10478538:C/G:1	AMPD3	ENST00000396554	F87L	Missense	FALSE	Functional Impact score not available
11:109423954:C/T:1	C11orf87	ENST00000327419	S107S	Synonymous	FALSE	not protein-affecting
11:1094263:G/A:1	MUC2	ENST00000441003	S1340S	Synonymous	FALSE	not protein-affecting
11:110237608:G/A:1	RDX	ENST00000343115	R379*	Nonsense	FALSE	Functional Impact score not available
11:111755441:G/A:1	PPP2R1B	ENST00000311129	R233C	Missense	FALSE	Functional Impact score not available
11:113207968:C/T:1	NCAM1	ENST00000316851	G284G	Synonymous	FALSE	not protein-affecting
11:113399818:G/A:1	ANKK1	ENST00000303941	A617T	Missense	FALSE	Functional Impact score not available
11:11377239:C/T:1	GALNT18	ENST00000227756	R307H	Missense	FALSE	Functional Impact score not available
11:114582716:G/A:1	NXPE4	ENST00000375478	G134G	Synonymous	FALSE	not protein-affecting
11:117187387:G/C:1	SIDT2	ENST00000324225	R342P	Missense	FALSE	Functional Impact score not available
11:117208896:C/T:1	PCSK7	ENST00000320934		SpliceDonorSNV	FALSE	Functional Impact score not available
11:117505689:G/A:1	DSCAML1	ENST00000321322	I669I	Synonymous	FALSE	not protein-affecting
11:118545410:T/C:1	IFT46	ENST00000264020	Q324R	Missense	FALSE	Functional Impact score not available
11:120477526:G/T:1	ARHGEF12	ENST00000397843	D1178Y	Missense	FALSE	Functional Impact score not available
11:123653808:G/C:1	SCN3B	ENST00000392770		5-UTRSNV	FALSE	not protein-affecting
11:124756214:T/C:1	ESAM	ENST00000278927	P200P	Synonymous	FALSE	not protein-affecting
11:124879912:G/A:1	ROBO3	ENST00000397801	V1308M	Missense	FALSE	Functional Impact score not available
11:125411840:G/A:1	PKNOX2	ENST00000298282	R304H	Missense	FALSE	Functional Impact score not available
11:125678188:A/G:1	ACRV1	ENST00000533904	A54A	Synonymous	FALSE	not protein-affecting
11:129865936:C/T:1	NFRKB	ENST00000524794	Q1218Q	Synonymous	FALSE	not protein-affecting
11:130123761:G/A:1	APLP2	ENST00000263574	A358T	Missense	FALSE	Functional Impact score not available
11:130473472:C/T:1	ADAMTS15	ENST00000299164	P835L	Missense	FALSE	Functional Impact score not available
11:132437268:G/A:1	OPCML	ENST00000331898	N206N	Synonymous	FALSE	not protein-affecting
11:134161879:T/C:1	NCAPD3	ENST00000534548	N1196D	Missense	FALSE	Functional Impact score not available
11:134374985:A/C:1	GLB1L2	ENST00000389881	E613A	Missense	FALSE	Functional Impact score not available
11:134383778:G/A:1	B3GAT1	ENST00000524765	R175C	Missense	FALSE	Functional Impact score not available
11:13727636:G/T:1	FAR1	ENST00000354817	L446F	Missense	FALSE	Functional Impact score not available
11:14880220:C/A:1	CYP2R1	ENST00000334636	E306*	Nonsense	FALSE	Functional Impact score not available
11:17772490:C/A:1	KCNC1	ENST00000265969	L466M	Missense	FALSE	Functional Impact score not available
11:18716786:G/A:1	IGSF22	ENST00000513874	S396S	Synonymous	FALSE	not protein-affecting
11:19056217:G/A:1	MRGPRX2	ENST00000329773	N62N	Synonymous	FALSE	not protein-affecting
11:30011966:C/T:1	KCNA4	ENST00000328224	G238E	Missense	FALSE	Functional Impact score not available
11:30012032:C/T:1	KCNA4	ENST00000328224	R216H	Missense	FALSE	Functional Impact score not available
11:319946:G/T:1	IFITM3	ENST00000399808	A98A	Synonymous	FALSE	not protein-affecting
11:33072523:G/A:1	TCP11L1	ENST00000334274	Q459Q	Synonymous	FALSE	not protein-affecting
11:33348175:G/C:1	HIPK3	ENST00000303296	L772F	Missense	FALSE	Functional Impact score not available
11:34152566:G/T:1	ABTB2	ENST00000435224	L967M	Missense	FALSE	Functional Impact score not available
11:35492141:G/A:1	PAMR1	ENST00000278360	R95*	Nonsense	FALSE	Functional Impact score not available
11:44067766:C/G:1	ACCS	ENST00000263776	L47V	Missense	FALSE	Functional Impact score not available
11:45914666:C/T:1	PEX16	ENST00000241041	G160D	Missense	FALSE	Functional Impact score not available
11:45926276:T/C:1	LARGE2	ENST00000531526	C313R	Missense	FALSE	Functional Impact score not available
11:473950:G/A:1	PTDSS2	ENST00000308020	D114N	Missense	FALSE	Functional Impact score not available
11:49171195:C/T:1	FOLH1	ENST00000256999	E436E	Synonymous	FALSE	not protein-affecting
11:4955284:C/T:1	OR51A2	ENST00000380371	A144T	Missense	FALSE	Functional Impact score not available
11:5441231:G/A:1	OR51I1	ENST00000380211	A95V	Missense	FALSE	Functional Impact score not available
11:55774285:C/T:1	OR5D13	ENST00000361760	A283V	Missense	FALSE	Functional Impact score not available
11:56252293:C/T:1	OR5T3	ENST00000303059	P32S	Missense	FALSE	Functional Impact score not available
11:56491313:G/A:1	OR5M8	ENST00000327216	R20W	Missense	FALSE	Functional Impact score not available
11:57182671:C/T:1	LRRC55	ENST00000497933	R260C	Missense	FALSE	Functional Impact score not available
11:57698830:A/G:1	ZDHHC5	ENST00000287169	N465S	Missense	FALSE	Functional Impact score not available
11:57791602:G/A:1	CTNND1	ENST00000399050	E42K	Missense	FALSE	Functional Impact score not available
11:5947783:T/A:1	OR56A3	ENST00000329564	V146D	Missense	FALSE	Functional Impact score not available
11:59638295:A/G:1	PATL1	ENST00000300146		3-UTRSNV	FALSE	not protein-affecting
11:59790559:G/T:1	STX3	ENST00000337979	S110S	Synonymous	FALSE	not protein-affecting
11:63490279:G/A:1	HRASLS5	ENST00000301790	P78L	Missense	FALSE	Functional Impact score not available
11:63752637:T/A:1	RTN3	ENST00000339997	S938T	Missense	FALSE	Functional Impact score not available
11:63898275:A/G:1	MARK2	ENST00000402010	N111S	Missense	FALSE	Functional Impact score not available
11:6411102:C/T:1	APBB1	ENST00000299402	T82T	Synonymous	FALSE	not protein-affecting
11:64203578:C/T:1	STIP1	ENST00000305218	R505R	Synonymous	FALSE	not protein-affecting
11:64652130:G/A:1	NRXN2	ENST00000265459	A814V	Missense	FALSE	Functional Impact score not available
11:6482189:G/A:1	TIMM10B	ENST00000254616	E94K	Missense	FALSE	Functional Impact score not available
11:64898665:G/A:1	ATG2A	ENST00000377264	R1548W	Missense	FALSE	Functional Impact score not available
11:65863192:G/A:1	MUS81	ENST00000308110	A245T	Missense	FALSE	Functional Impact score not available
11:66563891:G/A:1	CTSF	ENST00000310325		3-UTRSNV	FALSE	not protein-affecting
11:67441802:C/G:1	CORO1B	ENST00000393893	E129Q	Missense	FALSE	Functional Impact score not available
11:71482986:C/T:1	NADSYN1	ENST00000319023	R430W	Missense	FALSE	Functional Impact score not available
11:72584705:G/A:1	PDE2A	ENST00000334456	A461A	Synonymous	FALSE	not protein-affecting
11:72824635:A/G:1	ATG16L2	ENST00000321297		IntronicSNV	FALSE	not protein-affecting
11:74006989:C/T:1	UCP3	ENST00000314032	L18L	Synonymous	FALSE	not protein-affecting
11:76140913:G/A:1	UVRAG	ENST00000356136	V534I	Missense	FALSE	Functional Impact score not available
11:77271151:C/T:1	GDPD4	ENST00000315938	V127M	Missense	FALSE	Functional Impact score not available
11:78196313:G/A:1	USP35	ENST00000529308	R23Q	Missense	FALSE	Functional Impact score not available
11:78208901:G/A:1	USP35	ENST00000529308	T510T	Synonymous	FALSE	not protein-affecting
11:8100500:C/T:1	TUB	ENST00000305253		IntronicSNV	FALSE	not protein-affecting
11:82933975:A/C:1	DDIAS	ENST00000533655	G879G	Synonymous	FALSE	not protein-affecting
11:85664121:T/C:1	CREBZF	ENST00000527447	E252G	Missense	FALSE	Functional Impact score not available
11:86447141:C/T:1	ME3	ENST00000543262	R435H	Missense	FALSE	Functional Impact score not available
11:88296200:T/C:1	CTSC	ENST00000227266	L274L	Synonymous	FALSE	not protein-affecting
11:90035591:G/A:1	TRIM49C	ENST00000448984	R127H	Missense	FALSE	Functional Impact score not available
11:92866811:G/A:1	FAT3	ENST00000298047	R3910H	Missense	FALSE	Functional Impact score not available
11:9832280:C/T:1	SBF2	ENST00000256190	G1199E	Missense	FALSE	Functional Impact score not available
12:106066830:G/A:1	NUAK1	ENST00000261402	A653V	Missense	FALSE	Functional Impact score not available
12:107544087:G/A:1	BTBD11	ENST00000280758	E480K	Missense	FALSE	Functional Impact score not available
12:107619988:G/A:1	BTBD11	ENST00000280758	V819I	Missense	FALSE	Functional Impact score not available
12:107651690:A/C:1	BTBD11	ENST00000280758	K1003T	Missense	FALSE	Functional Impact score not available
12:107657657:G/T:1	BTBD11	ENST00000280758	R1085M	Missense	FALSE	Functional Impact score not available
12:109783683:G/A:1	TRPV4	ENST00000418703	R852C	Missense	FALSE	Functional Impact score not available
12:110496167:G/A:1	VPS29	ENST00000397678	R18W	Missense	FALSE	Functional Impact score not available
12:110899055:C/T:1	CCDC63	ENST00000308208	D424D	Synonymous	FALSE	not protein-affecting
12:111320237:C/A:1	CUX2	ENST00000261726	A743D	Missense	FALSE	Functional Impact score not available
12:112195003:G/A:1	HECTD4	ENST00000550722	I2731I	Synonymous	FALSE	not protein-affecting
12:114401863:C/T:1	TBX5	ENST00000310346	E69K	Missense	FALSE	Functional Impact score not available
12:117539782:G/A:1	KSR2	ENST00000339824	P542S	Missense	FALSE	Functional Impact score not available
12:120660842:T/C:1	CABP1	ENST00000316803		SpliceDonorSNV	FALSE	Functional Impact score not available
12:121260395:G/A:1	CAMKK2	ENST00000324774		IntronicSNV	FALSE	not protein-affecting
12:12147449:A/G:1	LRP6	ENST00000261349	I1105T	Missense	FALSE	Functional Impact score not available
12:122341398:G/A:1	CLIP1	ENST00000358808	N591N	Synonymous	FALSE	not protein-affecting
12:122515198:C/T:1	RSRC2	ENST00000331738	R211K	Missense	FALSE	Functional Impact score not available
12:122986317:G/A:1	PITPNM2	ENST00000320201	Q1254*	Nonsense	FALSE	Functional Impact score not available
12:123838668:C/T:1	DNAH10	ENST00000409039	C1587C	Synonymous	FALSE	not protein-affecting
12:123944285:C/T:1	CCDC92	ENST00000238156	S7S	Synonymous	FALSE	not protein-affecting
12:12821426:G/T:1	DDX47	ENST00000358007		IntronicSNV	FALSE	not protein-affecting
12:129337815:G/A:1	TMEM132D	ENST00000422113	A373V	Missense	FALSE	Functional Impact score not available
12:130164166:C/T:1	FZD10	ENST00000229030	I408I	Synonymous	FALSE	not protein-affecting
12:130438466:C/T:1	RIMBP2	ENST00000261655	A502T	Missense	FALSE	Functional Impact score not available
12:13087214:C/T:1	GSG1	ENST00000432710	A205A	Synonymous	FALSE	not protein-affecting
12:131003277:C/T:1	ADGRD1	ENST00000261654	T373T	Synonymous	FALSE	not protein-affecting
12:131911985:C/T:1	ULK1	ENST00000321867	P331L	Missense	FALSE	Functional Impact score not available
12:132925438:C/G:1	ZNF605	ENST00000392321	E652Q	Missense	FALSE	Functional Impact score not available
12:20701452:T/C:1	SLCO1C1	ENST00000381552	F88F	Synonymous	FALSE	not protein-affecting
12:20858475:G/C:1	AC011604.2	ENST00000540229	G88A	Missense	FALSE	Functional Impact score not available
12:20858475:G/C:1	SLCO1B3	ENST00000381545	G88A	Missense	FALSE	Functional Impact score not available
12:22484853:C/A:1	C2CD5	ENST00000333957	C465F	Missense	FALSE	Functional Impact score not available
12:25079261:C/T:1	LRMP	ENST00000354454	R14R	Synonymous	FALSE	not protein-affecting
12:2606998:C/T:1	CACNA1C	ENST00000347598	T1095M	Missense	FALSE	Functional Impact score not available
12:26925761:C/G:1	INTS13	ENST00000261191	E225D	Missense	FALSE	Functional Impact score not available
12:2820184:G/A:1	ITFG2	ENST00000228799	G169R	Missense	FALSE	Functional Impact score not available
12:2933508:G/A:1	TULP3	ENST00000397132	E263K	Missense	FALSE	Functional Impact score not available
12:32601339:A/G:1	FGD4	ENST00000427716	N251S	Missense	FALSE	Functional Impact score not available
12:38723815:A/T:1	CPNE8	ENST00000331366	L291M	Missense	FALSE	Functional Impact score not available
12:39626277:G/A:1	C12orf40	ENST00000324616		5-UTRSNV	FALSE	not protein-affecting
12:43425525:G/T:1	ADAMTS20	ENST00000389420	P1425T	Missense	FALSE	Functional Impact score not available
12:44388579:C/T:1	TMEM117	ENST00000266534	T484T	Synonymous	FALSE	not protein-affecting
12:44776096:T/A:1	NELL2	ENST00000437801	T323S	Missense	FALSE	Functional Impact score not available
12:45421137:C/T:1	ANO6	ENST00000423947	P783S	Missense	FALSE	Functional Impact score not available
12:45933203:C/T:1	SCAF11	ENST00000369367	S221N	Missense	FALSE	Functional Impact score not available
12:4810845:G/A:1	GALNT8	ENST00000433855	T268T	Synonymous	FALSE	not protein-affecting
12:48681412:T/C:1	KANSL2	ENST00000420613	N74S	Missense	FALSE	Functional Impact score not available
12:49129722:G/A:1	TUBA1B	ENST00000336023	R2C	Missense	FALSE	Functional Impact score not available
12:49797292:T/A:1	NCKAP5L	ENST00000335999	I190F	Missense	FALSE	Functional Impact score not available
12:50059016:C/G:1	ASIC1	ENST00000228468	Q84E	Missense	FALSE	Functional Impact score not available
12:50453479:A/G:1	LARP4	ENST00000398473	N275S	Missense	FALSE	Functional Impact score not available
12:5045909:G/A:1	KCNA5	ENST00000252321	V588I	Missense	FALSE	Functional Impact score not available
12:52424406:C/G:1	KRT75	ENST00000252245		3-UTRSNV	FALSE	not protein-affecting
12:52776832:C/A:1	KRT76	ENST00000332411	G154*	Nonsense	FALSE	Functional Impact score not available
12:54281398:C/T:1	HNRNPA1	ENST00000340913	P10S	Missense	FALSE	Functional Impact score not available
12:5494792:C/T:1	NTF3	ENST00000423158	T206M	Missense	FALSE	Functional Impact score not available
12:55692950:C/T:1	ITGA7	ENST00000553804	R917Q	Missense	FALSE	Functional Impact score not available
12:56206462:G/A:1	RNF41	ENST00000345093	G313G	Synonymous	FALSE	not protein-affecting
12:56751060:A/G:1	PRIM1	ENST00000338193	I80T	Missense	FALSE	Functional Impact score not available
12:58874125:T/A:1	LRIG3	ENST00000320743	L1015L	Synonymous	FALSE	not protein-affecting
12:6029382:C/T:1	VWF	ENST00000261405	R976H	Missense	FALSE	Functional Impact score not available
12:62467061:C/G:1	MON2	ENST00000393632		5-UTRSNV	FALSE	not protein-affecting
12:64215927:C/T:1	C12orf66	ENST00000398055	R91H	Missense	FALSE	Functional Impact score not available
12:6563412:G/A:1	NOP2	ENST00000541778	S260F	Missense	FALSE	Functional Impact score not available
12:66247818:G/A:1	IRAK3	ENST00000261233	E480K	Missense	FALSE	Functional Impact score not available
12:67297555:C/T:1	CAND1	ENST00000545606	L214F	Missense	FALSE	Functional Impact score not available
12:68656430:C/A:1	RAP1B	ENST00000250559	S150*	Nonsense	FALSE	Functional Impact score not available
12:68824404:C/G:1	MDM2	ENST00000462284	H134D	Missense	FALSE	Functional Impact score not available
12:69610085:C/T:1	LRRC10	ENST00000361484	A252T	Missense	FALSE	Functional Impact score not available
12:6977214:G/C:1	LPCAT3	ENST00000261407	L466V	Missense	FALSE	Functional Impact score not available
12:70635778:C/T:1	PTPRB	ENST00000334414	G115D	Missense	FALSE	Functional Impact score not available
12:76386173:C/A:1	OSBPL8	ENST00000261183	E510*	Nonsense	FALSE	Functional Impact score not available
12:76397883:T/C:1	OSBPL8	ENST00000261183	L161L	Synonymous	FALSE	not protein-affecting
12:7690430:G/A:1	GDF3	ENST00000329913	F181F	Synonymous	FALSE	not protein-affecting
12:78210460:C/T:1	NAV3	ENST00000536525	S2345S	Synonymous	FALSE	not protein-affecting
12:79596551:G/A:1	PAWR	ENST00000328827	S264L	Missense	FALSE	Functional Impact score not available
12:80353395:C/A:1	OTOGL	ENST00000458043	N1817K	Missense	FALSE	Functional Impact score not available
12:80707848:C/T:1	MYF6	ENST00000228641	P43P	Synonymous	FALSE	not protein-affecting
12:85882517:T/A:1	NTS	ENST00000256010		3-UTRSNV	FALSE	not protein-affecting
12:9150732:C/T:1	PZP	ENST00000261336	T1432T	Synonymous	FALSE	not protein-affecting
12:95898702:G/T:1	CCDC38	ENST00000344280	I133I	Synonymous	FALSE	not protein-affecting
12:99246852:C/T:1	ANKS1B	ENST00000547776	R590Q	Missense	FALSE	Functional Impact score not available
13:105466267:G/T:1	DAOA	ENST00000375936		5-UTRSNV	FALSE	not protein-affecting
13:106543970:T/C:1	ARGLU1	ENST00000400198		3-UTRSNV	FALSE	not protein-affecting
13:109127443:G/A:1	MYO16	ENST00000356711	R1293Q	Missense	FALSE	Functional Impact score not available
13:109782135:C/T:1	IRS2	ENST00000375856	G1307R	Missense	FALSE	Functional Impact score not available
13:110205389:G/A:1	COL4A1	ENST00000375820	P307P	Synonymous	FALSE	not protein-affecting
13:113024650:G/A:1	MCF2L	ENST00000535094	R57Q	Missense	FALSE	Functional Impact score not available
13:113087726:C/T:1	MCF2L	ENST00000535094	T872M	Missense	FALSE	Functional Impact score not available
13:113611055:C/T:1	TFDP1	ENST00000375370	P24P	Synonymous	FALSE	not protein-affecting
13:114007589:C/T:1	RASA3	ENST00000334062	S562S	Synonymous	FALSE	not protein-affecting
13:19647169:C/G:1	MPHOSPH8	ENST00000361479	Q366E	Missense	FALSE	Functional Impact score not available
13:20988156:G/T:1	LATS2	ENST00000382592	Q542K	Missense	FALSE	Functional Impact score not available
13:20988157:C/T:1	LATS2	ENST00000382592	E541E	Synonymous	FALSE	not protein-affecting
13:23337957:T/G:1	SACS	ENST00000382298	K1973N	Missense	FALSE	Functional Impact score not available
13:24870648:C/T:1	RNF17	ENST00000255324	S1452S	Synonymous	FALSE	not protein-affecting
13:24906507:C/A:1	CENPJ	ENST00000381884	D511Y	Missense	FALSE	Functional Impact score not available
13:25170266:C/T:1	AMER2	ENST00000515384	E452K	Missense	FALSE	Functional Impact score not available
13:29026175:C/T:1	MTUS2	ENST00000431530	R503C	Missense	FALSE	Functional Impact score not available
13:33061704:C/T:1	KL	ENST00000380099	I875I	Synonymous	FALSE	not protein-affecting
13:36312178:A/G:1	SPG20	ENST00000423217	V567A	Missense	FALSE	Functional Impact score not available
13:38688738:C/T:1	FREM2	ENST00000280481	P465L	Missense	FALSE	Functional Impact score not available
13:45783543:G/A:1	SIAH3	ENST00000400405	T217M	Missense	FALSE	Functional Impact score not available
13:46372133:C/T:1	RUBCNL	ENST00000429979	A115T	Missense	FALSE	Functional Impact score not available
13:52011325:C/A:1	ATP7B	ENST00000242839	E5*	Nonsense	FALSE	Functional Impact score not available
13:52643517:C/T:1	AL137058.2	ENST00000342657		3-UTRSNV	FALSE	not protein-affecting
13:52680123:G/C:1	SUGT1	ENST00000343788	D322H	Missense	FALSE	Functional Impact score not available
13:52846184:G/A:1	PCDH8	ENST00000377942	I751I	Synonymous	FALSE	not protein-affecting
13:57633024:G/A:1	PCDH17	ENST00000377918	D160N	Missense	FALSE	Functional Impact score not available
13:77719640:G/A:1	SLAIN1	ENST00000488699	A81A	Synonymous	FALSE	not protein-affecting
13:95999256:T/C:1	UGGT2	ENST00000376747	I238V	Missense	FALSE	Functional Impact score not available
13:96023695:G/A:1	UGGT2	ENST00000376747	H102H	Synonymous	FALSE	not protein-affecting
13:99295586:A/G:1	GPR183	ENST00000376414	F187S	Missense	FALSE	Functional Impact score not available
14:100143763:C/A:1	EVL	ENST00000392920		3-UTRSNV	FALSE	not protein-affecting
14:100530076:G/T:1	WDR25	ENST00000335290		3-UTRSNV	FALSE	not protein-affecting
14:101561782:G/A:1	DIO3	ENST00000359323	D70N	Missense	FALSE	Functional Impact score not available
14:101561782:G/A:1	DIO3	ENST00000510508	D96N	Missense	FALSE	Functional Impact score not available
14:104152026:C/A:1	KIF26A	ENST00000423312	L100L	Synonymous	FALSE	not protein-affecting
14:104176429:C/T:1	KIF26A	ENST00000423312	P1214L	Missense	FALSE	Functional Impact score not available
14:20118285:C/T:1	OR4K17	ENST00000315543	F293F	Synonymous	FALSE	not protein-affecting
14:20990066:C/T:1	METTL17	ENST00000382985	P22S	Missense	FALSE	Functional Impact score not available
14:21493014:T/C:1	TOX4	ENST00000405508	P466P	Synonymous	FALSE	not protein-affecting
14:23959918:G/T:1	DHRS4	ENST00000313250	G108V	Missense	FALSE	Functional Impact score not available
14:24408001:G/T:1	NYNRIN	ENST00000382554	V111L	Missense	FALSE	Functional Impact score not available
14:28767989:A/G:1	FOXG1	ENST00000382535	K237R	Missense	FALSE	Functional Impact score not available
14:32154681:G/A:1	ARHGAP5	ENST00000345122	W1414*	Nonsense	FALSE	predicted driver: tier 1
14:32822767:C/T:1	AKAP6	ENST00000280979	R1652*	Nonsense	FALSE	Functional Impact score not available
14:33800885:G/A:1	NPAS3	ENST00000356141	G860S	Missense	FALSE	Functional Impact score not available
14:50005933:A/T:1	LINC01588	ENST00000399206		5-UTRSNV	FALSE	not protein-affecting
14:50445044:T/C:1	MAP4K5	ENST00000013125	I446V	Missense	FALSE	Functional Impact score not available
14:52919313:C/T:1	FERMT2	ENST00000343279	K67K	Synonymous	FALSE	not protein-affecting
14:53051886:G/T:1	DDHD1	ENST00000323669	L827I	Missense	FALSE	Functional Impact score not available
14:54537800:T/G:1	CGRRF1	ENST00000216420	L217V	Missense	FALSE	Functional Impact score not available
14:63599891:A/T:1	WDR89	ENST00000394942	L18I	Missense	FALSE	Functional Impact score not available
14:67578044:G/A:1	PLEKHH1	ENST00000329153	V866M	Missense	FALSE	Functional Impact score not available
14:67807479:G/A:1	ZFYVE26	ENST00000347230	R269W	Missense	FALSE	Functional Impact score not available
14:73266764:C/G:1	PAPLN	ENST00000340738	P1118A	Missense	FALSE	Functional Impact score not available
14:73492045:A/T:1	HEATR4	ENST00000553558		IntronicSNV	FALSE	not protein-affecting
14:74521998:G/A:1	LTBP2	ENST00000261978	R901C	Missense	FALSE	Functional Impact score not available
14:74585963:C/A:1	LTBP2	ENST00000261978	E241*	Nonsense	FALSE	Functional Impact score not available
14:74809576:G/A:1	YLPM1	ENST00000325680	R1573Q	Missense	FALSE	Functional Impact score not available
14:75863785:C/T:1	TTLL5	ENST00000298832	Q1149*	Nonsense	FALSE	Functional Impact score not available
14:85623021:G/A:1	FLRT2	ENST00000330753	A503T	Missense	FALSE	Functional Impact score not available
14:85623138:C/A:1	FLRT2	ENST00000330753	L542M	Missense	FALSE	Functional Impact score not available
14:88715048:G/A:1	EML5	ENST00000554922	G445G	Synonymous	FALSE	not protein-affecting
14:94314433:C/T:1	SERPINA6	ENST00000341584	M72I	Missense	FALSE	Functional Impact score not available
14:95106152:T/A:1	DICER1	ENST00000343455	K959I	Missense	FALSE	Functional Impact score not available
14:96852879:A/G:1	VRK1	ENST00000216639	I141M	Missense	FALSE	Functional Impact score not available
14:99174433:G/A:1	BCL11B	ENST00000357195	C801C	Synonymous	FALSE	not protein-affecting
15:22824015:G/A:1	NIPA1	ENST00000337435	D256D	Synonymous	FALSE	not protein-affecting
15:22866279:G/A:1	NIPA2	ENST00000337451	H173Y	Missense	FALSE	Functional Impact score not available
15:23566385:G/A:1	MKRN3	ENST00000314520	A201A	Synonymous	FALSE	not protein-affecting
15:23645062:G/A:1	MAGEL2	ENST00000532292	A291V	Missense	FALSE	Functional Impact score not available
15:27532813:C/T:1	GABRG3	ENST00000333743	R446W	Missense	FALSE	Functional Impact score not available
15:28018506:G/T:1	OCA2	ENST00000354638	A233E	Missense	FALSE	Functional Impact score not available
15:29728008:G/A:1	TJP1	ENST00000346128	R677*	Nonsense	FALSE	predicted driver: tier 1
15:31042155:C/A:1	TRPM1	ENST00000397795	S606I	Missense	FALSE	Functional Impact score not available
15:32168084:G/A:1	CHRNA7	ENST00000454250	A408T	Missense	FALSE	Functional Impact score not available
15:33662760:C/T:1	RYR3	ENST00000389232	R1744W	Missense	FALSE	Functional Impact score not available
15:33837898:T/C:1	RYR3	ENST00000389232	M3973T	Missense	FALSE	Functional Impact score not available
15:34254510:C/T:1	SLC12A6	ENST00000558589	R310H	Missense	FALSE	Functional Impact score not available
15:34875979:C/A:1	AQR	ENST00000156471	A1065S	Missense	FALSE	Functional Impact score not available
15:36697350:G/A:1	C15orf41	ENST00000566621	L168L	Synonymous	FALSE	not protein-affecting
15:40389884:C/T:1	KNSTRN	ENST00000249776	R214W	Missense	FALSE	Functional Impact score not available
15:40900659:G/A:1	VPS18	ENST00000220509	W614*	Nonsense	FALSE	Functional Impact score not available
15:41520994:C/T:1	RPAP1	ENST00000304330	S1064S	Synonymous	FALSE	not protein-affecting
15:41883139:C/A:1	SPTBN5	ENST00000320955	S583S	Synonymous	FALSE	not protein-affecting
15:43260532:G/A:1	TGM5	ENST00000220420	R20W	Missense	FALSE	Functional Impact score not available
15:43329372:G/C:1	LCMT2	ENST00000305641	A373G	Missense	FALSE	Functional Impact score not available
15:43529831:C/A:1	MAP1A	ENST00000300231	A2739A	Synonymous	FALSE	not protein-affecting
15:43535259:G/A:1	PPIP5K1	ENST00000420765	S1239S	Synonymous	FALSE	not protein-affecting
15:45114621:G/A:1	DUOXA2	ENST00000323030	G6S	Missense	FALSE	Functional Impact score not available
15:49931223:C/T:1	ATP8B4	ENST00000284509	R513Q	Missense	FALSE	Functional Impact score not available
15:52242080:G/A:1	MYO5C	ENST00000261839	R842*	Nonsense	FALSE	Functional Impact score not available
15:54533066:C/T:1	UNC13C	ENST00000260323	T1899I	Missense	FALSE	Functional Impact score not available
15:62740712:C/T:1	TLN2	ENST00000561311	S1323F	Missense	FALSE	Functional Impact score not available
15:63589026:C/T:1	USP3	ENST00000380324		IntronicSNV	FALSE	not protein-affecting
15:65530632:A/T:1	HACD3	ENST00000261875		CdsStartSNV	FALSE	Functional Impact score not available
15:65598347:T/C:1	VWA9	ENST00000395644	D241G	Missense	FALSE	Functional Impact score not available
15:67263211:C/G:1	IQCH	ENST00000335894	S88S	Synonymous	FALSE	not protein-affecting
15:67827418:C/T:1	SKOR1	ENST00000380035	S530S	Synonymous	FALSE	not protein-affecting
15:69261147:A/C:1	GLCE	ENST00000261858	Q216P	Missense	FALSE	Functional Impact score not available
15:71411699:G/A:1	THSD4	ENST00000355327	R343H	Missense	FALSE	Functional Impact score not available
15:71916417:G/C:1	MYO9A	ENST00000356056	H880D	Missense	FALSE	Functional Impact score not available
15:72046011:C/T:1	MYO9A	ENST00000356056	V185I	Missense	FALSE	Functional Impact score not available
15:72265145:G/A:1	PARP6	ENST00000569795	V88V	Synonymous	FALSE	not protein-affecting
15:73323828:G/T:1	HCN4	ENST00000261917	C755*	Nonsense	FALSE	Functional Impact score not available
15:74133507:C/T:1	ISLR2	ENST00000361742	R251R	Synonymous	FALSE	not protein-affecting
15:74824387:C/A:1	LMAN1L	ENST00000309664	P454T	Missense	FALSE	Functional Impact score not available
15:78629343:T/G:1	CHRNB4	ENST00000261751	H321P	Missense	FALSE	Functional Impact score not available
15:78979070:T/A:1	RASGRF1	ENST00000419573		IntronicSNV	FALSE	not protein-affecting
15:78979071:G/T:1	RASGRF1	ENST00000419573		IntronicSNV	FALSE	not protein-affecting
15:79311240:C/T:1	TMED3	ENST00000299705		5-UTRSNV	FALSE	not protein-affecting
15:82043441:C/T:1	MEX3B	ENST00000329713	G477R	Missense	FALSE	Functional Impact score not available
15:82547185:G/T:1	AC245033.1	ENST00000562833	A219E	Missense	FALSE	Functional Impact score not available
15:82547185:G/T:1	CPEB1	ENST00000568128	S484R	Missense	FALSE	Functional Impact score not available
15:83257922:C/T:1	BNC1	ENST00000345382	T835T	Synonymous	FALSE	not protein-affecting
15:84036961:G/A:1	ADAMTSL3	ENST00000286744	R1648Q	Missense	FALSE	Functional Impact score not available
15:84604292:C/T:1	ZSCAN2	ENST00000448803	A122V	Missense	FALSE	Functional Impact score not available
15:84840867:C/A:1	ALPK3	ENST00000258888	R732R	Synonymous	FALSE	not protein-affecting
15:85669751:T/C:1	AKAP13	ENST00000361243	F1678F	Synonymous	FALSE	not protein-affecting
15:88839010:G/A:1	ACAN	ENST00000439576	E140K	Missense	FALSE	Functional Impact score not available
15:92464292:G/A:1	ST8SIA2	ENST00000268164	P345P	Synonymous	FALSE	not protein-affecting
15:93045471:C/T:1	RGMA	ENST00000557301	V302I	Missense	FALSE	Functional Impact score not available
16:10430725:T/C:1	ATF7IP2	ENST00000396560	V35V	Synonymous	FALSE	not protein-affecting
16:11280920:A/G:1	PRM1	ENST00000312511		3-UTRSNV	FALSE	not protein-affecting
16:1196017:G/A:1	CACNA1H	ENST00000348261	V213M	Missense	FALSE	Functional Impact score not available
16:1220897:G/A:1	CACNA1H	ENST00000348261	R2322Q	Missense	FALSE	Functional Impact score not available
16:13920358:C/T:1	ERCC4	ENST00000311895	Q65*	Nonsense	FALSE	predicted driver: tier 1
16:15748069:C/T:1	MYH11	ENST00000396324	V727I	Missense	FALSE	Functional Impact score not available
16:1974604:C/T:1	TBL3	ENST00000568546	R102C	Missense	FALSE	Functional Impact score not available
16:19871934:C/T:1	GPRC5B	ENST00000300571	T304T	Synonymous	FALSE	not protein-affecting
16:20318269:C/T:1	GP2	ENST00000381362	R393Q	Missense	FALSE	Functional Impact score not available
16:20344119:G/A:1	UMOD	ENST00000570689	I412I	Synonymous	FALSE	not protein-affecting
16:20346154:C/T:1	UMOD	ENST00000570689	R385Q	Missense	FALSE	Functional Impact score not available
16:20359210:G/A:1	PDILT	ENST00000302451		3-UTRSNV	FALSE	not protein-affecting
16:20965202:G/A:1	DNAH3	ENST00000261383	Y2894Y	Synonymous	FALSE	not protein-affecting
16:23108136:A/G:1	USP31	ENST00000219689	H227H	Synonymous	FALSE	not protein-affecting
16:2445531:G/T:1	CCNF	ENST00000397066	V335L	Missense	FALSE	Functional Impact score not available
16:24872184:G/A:1	SLC5A11	ENST00000347898	A113T	Missense	FALSE	Functional Impact score not available
16:25240100:A/C:1	ZKSCAN2	ENST00000328086	F874V	Missense	FALSE	Functional Impact score not available
16:27344953:C/A:1	IL4R	ENST00000395762	N98K	Missense	FALSE	Functional Impact score not available
16:28829907:C/T:1	ATXN2L	ENST00000395547	R295C	Missense	FALSE	Functional Impact score not available
16:29896989:G/T:1	SEZ6L2	ENST00000308713	A115E	Missense	FALSE	Functional Impact score not available
16:30381861:G/A:1	SEPT1	ENST00000571393	A68A	Synonymous	FALSE	not protein-affecting
16:30494322:G/A:1	ITGAL	ENST00000356798	G442R	Missense	FALSE	Functional Impact score not available
16:30711956:C/G:1	SRCAP	ENST00000262518	S538R	Missense	FALSE	Functional Impact score not available
16:31189164:C/T:1	FUS	ENST00000254108	L292L	Synonymous	FALSE	not protein-affecting
16:3249648:C/T:1	MEFV	ENST00000219596	R348H	Missense	FALSE	Functional Impact score not available
16:3402365:G/A:1	ZNF174	ENST00000268655	V121M	Missense	FALSE	Functional Impact score not available
16:3656106:G/A:1	DNASE1	ENST00000246949	A81T	Missense	FALSE	Functional Impact score not available
16:46748010:G/A:1	MYLK3	ENST00000394809	R62W	Missense	FALSE	Functional Impact score not available
16:49637173:C/T:1	ZNF423	ENST00000561648	R660Q	Missense	FALSE	Functional Impact score not available
16:50711226:C/T:1	NOD2	ENST00000300589	R439C	Missense	FALSE	Functional Impact score not available
16:56870169:C/T:1	SLC12A3	ENST00000438926	F225F	Synonymous	FALSE	not protein-affecting
16:56887062:A/G:1	SLC12A3	ENST00000438926	D716G	Missense	FALSE	Functional Impact score not available
16:57680528:G/A:1	ADGRG3	ENST00000333493	T264T	Synonymous	FALSE	not protein-affecting
16:62021394:G/A:1	CDH8	ENST00000577390	R4W	Missense	FALSE	Functional Impact score not available
16:64947916:C/T:1	CDH11	ENST00000268603	R693H	Missense	FALSE	Functional Impact score not available
16:64950995:G/A:1	CDH11	ENST00000268603	R556W	Missense	FALSE	Functional Impact score not available
16:653653:C/T:1	WDR90	ENST00000293879	H454H	Synonymous	FALSE	not protein-affecting
16:658985:C/G:1	WDR90	ENST00000293879	L995L	Synonymous	FALSE	not protein-affecting
16:67155261:G/T:1	TRADD	ENST00000345057	L155M	Missense	FALSE	Functional Impact score not available
16:67187259:C/T:1	EXOC3L1	ENST00000314586	A336T	Missense	FALSE	Functional Impact score not available
16:67264437:G/A:1	SLC9A5	ENST00000299798	R643Q	Missense	FALSE	Functional Impact score not available
16:67390237:G/A:1	TPPP3	ENST00000564104	D156D	Synonymous	FALSE	not protein-affecting
16:67628490:G/T:1	CTCF	ENST00000264010	D547Y	Missense	FALSE	Functional Impact score not available
16:70381737:G/C:1	ST3GAL2	ENST00000393640	I335M	Missense	FALSE	Functional Impact score not available
16:71374822:C/A:1	CALB2	ENST00000302628	I83I	Synonymous	FALSE	not protein-affecting
16:72098979:A/T:1	DHX38	ENST00000268482	K273*	Nonsense	FALSE	Functional Impact score not available
16:7332943:C/T:1	RBFOX1	ENST00000311745		5-UTRSNV	FALSE	not protein-affecting
16:77283961:T/C:1	ADAMTS18	ENST00000282849		CdsStopSNV	FALSE	Functional Impact score not available
16:84087393:T/C:1	MBTPS1	ENST00000343411	I367V	Missense	FALSE	Functional Impact score not available
16:84772610:G/A:1	USP10	ENST00000219473	V690I	Missense	FALSE	Functional Impact score not available
16:85710227:C/T:1	C16orf74	ENST00000284245	D37N	Missense	FALSE	Functional Impact score not available
16:88599812:C/A:1	ZC3H18	ENST00000301011	R318R	Synonymous	FALSE	not protein-affecting
16:88811567:C/T:1	APRT	ENST00000378364	R57H	Missense	FALSE	Functional Impact score not available
16:89697844:C/T:1	SPATA2L	ENST00000289805	A255A	Synonymous	FALSE	not protein-affecting
16:89771792:C/T:1	FANCA	ENST00000389301	V679V	Synonymous	FALSE	not protein-affecting
16:89960943:G/T:1	DEF8	ENST00000268676	R237L	Missense	FALSE	Functional Impact score not available
16:9841095:G/T:1	GRIN2A	ENST00000396573	T446T	Synonymous	FALSE	not protein-affecting
17:10019872:G/T:1	GAS7	ENST00000432992	P70Q	Missense	FALSE	Functional Impact score not available
17:10447177:C/T:1	MYH4	ENST00000255381	D1669N	Missense	FALSE	Functional Impact score not available
17:10529050:G/A:1	MYH2	ENST00000245503	I1128I	Synonymous	FALSE	not protein-affecting
17:11933892:G/A:1	DNAH9	ENST00000262442	D4104N	Missense	FALSE	Functional Impact score not available
17:12980213:G/A:1	ARHGAP44	ENST00000379672	S640N	Missense	FALSE	Functional Impact score not available
17:1635038:C/T:1	SCARF1	ENST00000263071	R738Q	Missense	FALSE	Functional Impact score not available
17:18120245:G/A:1	MYO15A	ENST00000205890	R482Q	Missense	FALSE	Functional Impact score not available
17:19671748:G/T:1	ALDH3A2	ENST00000339618	G412V	Missense	FALSE	Functional Impact score not available
17:28720898:C/T:1	RPL23A	ENST00000422514		IntronicSNV	FALSE	not protein-affecting
17:29074127:G/A:1	TIAF1	ENST00000359450	R25W	Missense	FALSE	Functional Impact score not available
17:31338100:T/G:1	NF1	ENST00000358273	S2260S	Synonymous	FALSE	not protein-affecting
17:34320802:C/T:1	CCL8	ENST00000394620	I65I	Synonymous	FALSE	not protein-affecting
17:35444793:G/T:1	SLFN13	ENST00000285013	T296T	Synonymous	FALSE	not protein-affecting
17:38552791:C/T:1	SRCIN1	ENST00000264659	G756S	Missense	FALSE	Functional Impact score not available
17:38713039:A/G:1	MLLT6	ENST00000325718		IntronicSNV	FALSE	not protein-affecting
17:3904370:G/A:1	P2RX1	ENST00000225538	D129D	Synonymous	FALSE	not protein-affecting
17:39408319:G/A:1	MED1	ENST00000300651	P1301L	Missense	FALSE	Functional Impact score not available
17:39685919:C/A:1	PGAP3	ENST00000300658		IntronicSNV	FALSE	not protein-affecting
17:40630851:C/T:1	SMARCE1	ENST00000348513	R297H	Missense	FALSE	Functional Impact score not available
17:41117790:G/T:1	KRTAP4-11	ENST00000391413	R176S	Missense	FALSE	Functional Impact score not available
17:41827479:C/T:1	NT5C3B	ENST00000435506	D239N	Missense	FALSE	Functional Impact score not available
17:41873937:G/A:1	ACLY	ENST00000352035	S839L	Missense	FALSE	Functional Impact score not available
17:42673287:C/T:1	PLEKHH3	ENST00000591022	G220R	Missense	FALSE	Functional Impact score not available
17:42685380:C/A:1	CNTNAP1	ENST00000264638	L225L	Synonymous	FALSE	not protein-affecting
17:42773871:G/T:1	VPS25	ENST00000253794	K64N	Missense	FALSE	Functional Impact score not available
17:43492925:C/T:1	DHX8	ENST00000262415	R250W	Missense	FALSE	Functional Impact score not available
17:43661081:T/C:1	MEOX1	ENST00000318579	R152G	Missense	FALSE	Functional Impact score not available
17:44915224:C/T:1	GFAP	ENST00000253408	R88H	Missense	FALSE	Functional Impact score not available
17:45983446:C/T:1	MAPT	ENST00000344290	S214S	Synonymous	FALSE	not protein-affecting
17:47596451:G/A:1	NPEPPS	ENST00000322157	E509K	Missense	FALSE	Functional Impact score not available
17:49152815:C/T:1	B4GALNT2	ENST00000300404	R183R	Synonymous	FALSE	not protein-affecting
17:49405164:C/T:1	PHB	ENST00000300408	G216D	Missense	FALSE	Functional Impact score not available
17:50554373:G/T:1	SPATA20	ENST00000006658	E694*	Nonsense	FALSE	Functional Impact score not available
17:50572711:T/C:1	CACNA1G	ENST00000359106	Y302H	Missense	FALSE	Functional Impact score not available
17:58480020:G/A:1	HSF5	ENST00000323777	T266T	Synonymous	FALSE	not protein-affecting
17:68256929:A/C:1	AMZ2	ENST00000359904	K348T	Missense	FALSE	Functional Impact score not available
17:68434571:C/A:1	WIPI1	ENST00000262139	R226L	Missense	FALSE	Functional Impact score not available
17:68434593:C/A:1	WIPI1	ENST00000262139	G219W	Missense	FALSE	Functional Impact score not available
17:69414951:T/C:1	MAP2K6	ENST00000590474		5-UTRSNV	FALSE	not protein-affecting
17:7196479:G/C:1	DLG4	ENST00000293813	P437A	Missense	FALSE	Functional Impact score not available
17:74281833:G/A:1	DNAI2	ENST00000446837	V6M	Missense	FALSE	Functional Impact score not available
17:74367509:A/T:1	GPR142	ENST00000335666	S2C	Missense	FALSE	Functional Impact score not available
17:7513679:C/T:1	POLR2A	ENST00000322644	S1805S	Synonymous	FALSE	not protein-affecting
17:75570230:C/A:1	LLGL2	ENST00000392550	Q617K	Missense	FALSE	Functional Impact score not available
17:7572833:C/A:1	EIF4A1	ENST00000293831		5-UTRSNV	FALSE	not protein-affecting
17:76018537:C/T:1	EVPL	ENST00000301607	V450M	Missense	FALSE	Functional Impact score not available
17:76101789:C/T:1	EXOC7	ENST00000335146	T67T	Synonymous	FALSE	not protein-affecting
17:76685074:C/G:1	MXRA7	ENST00000355797	Q166H	Missense	FALSE	Functional Impact score not available
17:7824270:C/T:1	DNAH2	ENST00000572933	I3876I	Synonymous	FALSE	not protein-affecting
17:7903890:G/A:1	CHD3	ENST00000380358	D1324N	Missense	FALSE	Functional Impact score not available
17:80112580:C/T:1	GAA	ENST00000302262	A586V	Missense	FALSE	Functional Impact score not available
17:80309019:A/T:1	RNF213	ENST00000319921	I835F	Missense	FALSE	Functional Impact score not available
17:81445060:G/A:1	BAHCC1	ENST00000307745	G906D	Missense	FALSE	Functional Impact score not available
17:82658623:C/T:1	RAB40B	ENST00000571995	A145T	Missense	FALSE	Functional Impact score not available
17:8313049:G/A:1	ARHGEF15	ENST00000361926	P243P	Synonymous	FALSE	not protein-affecting
17:8888672:G/C:1	PIK3R5	ENST00000447110	S372W	Missense	FALSE	Functional Impact score not available
18:14763730:G/A:1	ANKRD30B	ENST00000358984	E289K	Missense	FALSE	Functional Impact score not available
18:14763907:G/A:1	ANKRD30B	ENST00000358984	E348K	Missense	FALSE	Functional Impact score not available
18:22936889:C/G:1	RBBP8	ENST00000399722	S13C	Missense	FALSE	Functional Impact score not available
18:23556337:C/T:1	NPC1	ENST00000269228	R411Q	Missense	FALSE	Functional Impact score not available
18:23827387:C/G:1	LAMA3	ENST00000313654	L915V	Missense	FALSE	Functional Impact score not available
18:24317332:C/T:1	OSBPL1A	ENST00000319481	R267R	Synonymous	FALSE	not protein-affecting
18:27990224:C/T:1	CDH2	ENST00000269141	V491I	Missense	FALSE	Functional Impact score not available
18:33267000:A/G:1	CCDC178	ENST00000383096	I442T	Missense	FALSE	Functional Impact score not available
18:33958305:G/A:1	NOL4	ENST00000261592	D390D	Synonymous	FALSE	not protein-affecting
18:3879329:G/A:1	DLGAP1	ENST00000315677	A247V	Missense	FALSE	Functional Impact score not available
18:44950440:G/A:1	SETBP1	ENST00000282030	G367E	Missense	FALSE	Functional Impact score not available
18:47033316:G/A:1	ELOA2	ENST00000332567	T650M	Missense	FALSE	Functional Impact score not available
18:55232606:C/T:1	TCF4	ENST00000354452	E518K	Missense	FALSE	Functional Impact score not available
18:57436312:G/C:1	ONECUT2	ENST00000262095	R199P	Missense	FALSE	Functional Impact score not available
18:58579312:A/T:1	ALPK2	ENST00000361673	D488E	Missense	FALSE	Functional Impact score not available
18:58918360:G/A:1	ZNF532	ENST00000336078	D25N	Missense	FALSE	Functional Impact score not available
18:62244821:G/A:1	RELCH	ENST00000398130	D560N	Missense	FALSE	Functional Impact score not available
18:62895930:T/G:1	PHLPP1	ENST00000262719	L788R	Missense	FALSE	Functional Impact score not available
18:63489447:T/C:1	SERPINB5	ENST00000382771	I136T	Missense	FALSE	Functional Impact score not available
18:74635417:C/T:1	ZNF407	ENST00000299687	A1466A	Synonymous	FALSE	not protein-affecting
18:75427577:C/T:1	SMIM21	ENST00000579022		5-UTRSNV	FALSE	not protein-affecting
19:11382021:G/A:1	EPOR	ENST00000222139	A112A	Synonymous	FALSE	not protein-affecting
19:11781088:A/G:1	ZNF441	ENST00000357901	K422E	Missense	FALSE	Functional Impact score not available
19:11949916:C/T:1	ZNF700	ENST00000254321	S631F	Missense	FALSE	Functional Impact score not available
19:12652264:G/A:1	MAN2B1	ENST00000456935	N645N	Synonymous	FALSE	not protein-affecting
19:1270153:C/T:1	CIRBP	ENST00000588030		IntronicSNV	FALSE	not protein-affecting
19:12928768:C/T:1	FARSA	ENST00000314606	E195K	Missense	FALSE	Functional Impact score not available
19:13334439:C/T:1	CACNA1A	ENST00000360228	L379L	Synonymous	FALSE	not protein-affecting
19:14155385:C/T:1	ADGRL1	ENST00000340736	V1095I	Missense	FALSE	Functional Impact score not available
19:14736090:C/T:1	ADGRE2	ENST00000596991		3-UTRSNV	FALSE	not protein-affecting
19:15161016:C/T:1	NOTCH3	ENST00000263388	P2204P	Synonymous	FALSE	not protein-affecting
19:15372863:C/T:1	AKAP8	ENST00000269701	R283R	Synonymous	FALSE	not protein-affecting
19:15452241:C/G:1	RASAL3	ENST00000343625		IntronicSNV	FALSE	not protein-affecting
19:15456591:G/A:1	RASAL3	ENST00000343625	A496V	Missense	FALSE	Functional Impact score not available
19:15540548:G/A:1	CYP4F22	ENST00000269703	R257H	Missense	FALSE	Functional Impact score not available
19:15650244:T/A:1	CYP4F3	ENST00000221307		IntronicSNV	FALSE	not protein-affecting
19:15949763:G/A:1	OR10H4	ENST00000322107	T252T	Synonymous	FALSE	not protein-affecting
19:16800114:C/T:1	NWD1	ENST00000524140	P1230S	Missense	FALSE	Functional Impact score not available
19:17062743:T/A:1	HAUS8	ENST00000253669	M62L	Missense	FALSE	Functional Impact score not available
19:17306310:G/T:1	MRPL34	ENST00000252602	L70L	Synonymous	FALSE	not protein-affecting
19:17549464:G/T:1	FAM129C	ENST00000335393	A594S	Missense	FALSE	Functional Impact score not available
19:17832664:G/A:1	JAK3	ENST00000458235	G845G	Synonymous	FALSE	not protein-affecting
19:18434236:T/C:1	SSBP4	ENST00000270061	M383T	Missense	FALSE	Functional Impact score not available
19:1953862:G/A:1	CSNK1G2	ENST00000255641		IntronicSNV	FALSE	not protein-affecting
19:21988874:G/T:1	ZNF208	ENST00000397126	F13L	Missense	FALSE	Functional Impact score not available
19:2228180:G/A:1	DOT1L	ENST00000398665		IntronicSNV	FALSE	not protein-affecting
19:22391994:G/A:1	ZNF98	ENST00000357774	A414V	Missense	FALSE	Functional Impact score not available
19:22757646:G/T:1	ZNF99	ENST00000397104	H664N	Missense	FALSE	Functional Impact score not available
19:23653629:C/T:1	ZNF675	ENST00000359788	R435Q	Missense	FALSE	Functional Impact score not available
19:23744700:G/A:1	ZNF681	ENST00000402377	R284C	Missense	FALSE	Functional Impact score not available
19:30015203:C/T:1	URI1	ENST00000542441		3-UTRSNV	FALSE	not protein-affecting
19:30445276:G/T:1	ZNF536	ENST00000355537	D572Y	Missense	FALSE	Functional Impact score not available
19:31278384:A/C:1	TSHZ3	ENST00000240587	V470G	Missense	FALSE	Functional Impact score not available
19:31279149:C/T:1	TSHZ3	ENST00000240587	R215H	Missense	FALSE	Functional Impact score not available
19:3162867:G/A:1	GNA15	ENST00000262958	D325N	Missense	FALSE	Functional Impact score not available
19:33689260:G/A:1	CHST8	ENST00000262622		5-UTRSNV	FALSE	not protein-affecting
19:34393933:C/T:1	GPI	ENST00000415930	T321M	Missense	FALSE	Functional Impact score not available
19:34421523:T/C:1	PDCD2L	ENST00000246535	S268P	Missense	FALSE	Functional Impact score not available
19:35614055:C/G:1	HAUS5	ENST00000203166	P72R	Missense	FALSE	Functional Impact score not available
19:3574397:C/T:1	HMG20B	ENST00000333651	R54R	Synonymous	FALSE	not protein-affecting
19:35812159:G/A:1	PRODH2	ENST00000301175	T238M	Missense	FALSE	Functional Impact score not available
19:3740732:C/T:1	TJP3	ENST00000262968	Y637Y	Synonymous	FALSE	not protein-affecting
19:38100027:G/T:1	SIPA1L3	ENST00000222345	G577G	Synonymous	FALSE	not protein-affecting
19:38192172:C/T:1	SIPA1L3	ENST00000222345	V1486V	Synonymous	FALSE	not protein-affecting
19:38584974:G/A:1	RYR1	ENST00000359596	R4893Q	Missense	FALSE	Functional Impact score not available
19:38609599:A/G:1	MAP4K1	ENST00000396857	C335R	Missense	FALSE	Functional Impact score not available
19:39424231:C/G:1	PLEKHG2	ENST00000409794	S1033*	Nonsense	FALSE	Functional Impact score not available
19:39602558:A/G:1	LGALS13	ENST00000221797		5-UTRSNV	FALSE	not protein-affecting
19:3980042:G/T:1	EEF2	ENST00000309311	Y457*	Nonsense	FALSE	Functional Impact score not available
19:40223441:C/A:1	CNTD2	ENST00000430325	G207C	Missense	FALSE	Functional Impact score not available
19:40395662:C/T:1	PRX	ENST00000324001	R897Q	Missense	FALSE	Functional Impact score not available
19:40557379:T/C:1	SPTBN4	ENST00000352632	H1882H	Synonymous	FALSE	not protein-affecting
19:41004132:C/A:1	CYP2B6	ENST00000324071	I101I	Synonymous	FALSE	not protein-affecting
19:41808828:G/A:1	CEACAM3	ENST00000357396	G147D	Missense	FALSE	Functional Impact score not available
19:42293038:C/A:1	CIC	ENST00000160740	I1184I	Synonymous	FALSE	not protein-affecting
19:42907662:G/A:1	PSG6	ENST00000292125	T300M	Missense	FALSE	Functional Impact score not available
19:4364087:C/T:1	SH3GL1	ENST00000269886		SpliceDonorSNV	FALSE	Functional Impact score not available
19:44158135:C/T:1	ZNF234	ENST00000426739		3-UTRSNV	FALSE	not protein-affecting
19:4501191:A/G:1	HDGFRP2	ENST00000301284	D602G	Missense	FALSE	Functional Impact score not available
19:45070890:C/T:1	CLASRP	ENST00000221455		3-UTRSNV	FALSE	not protein-affecting
19:4513263:C/T:1	PLIN4	ENST00000301286	G219S	Missense	FALSE	Functional Impact score not available
19:45153177:G/T:1	NKPD1	ENST00000317951	F420L	Missense	FALSE	Functional Impact score not available
19:45364244:G/A:1	ERCC2	ENST00000391945	T269M	Missense	FALSE	Functional Impact score not available
19:45590884:G/T:1	GPR4	ENST00000323040	T328N	Missense	FALSE	Functional Impact score not available
19:45914313:G/A:1	NANOS2	ENST00000341294	S127S	Synonymous	FALSE	not protein-affecting
19:46321793:A/G:1	HIF3A	ENST00000377670	I388V	Missense	FALSE	Functional Impact score not available
19:4652040:G/A:1	TNFAIP8L1	ENST00000536716	Q57Q	Synonymous	FALSE	not protein-affecting
19:48330334:C/G:1	EMP3	ENST00000270221	A119G	Missense	FALSE	Functional Impact score not available
19:48497417:G/A:1	LMTK3	ENST00000270238	Q1247*	Nonsense	FALSE	Functional Impact score not available
19:48626238:C/T:1	SPHK2	ENST00000245222	R129R	Synonymous	FALSE	not protein-affecting
19:48944485:C/T:1	DHDH	ENST00000221403	H291H	Synonymous	FALSE	not protein-affecting
19:49181403:C/T:1	TRPM4	ENST00000252826	A402V	Missense	FALSE	Functional Impact score not available
19:49468450:G/T:1	ALDH16A1	ENST00000293350	D670Y	Missense	FALSE	Functional Impact score not available
19:49895857:G/A:1	IL4I1	ENST00000595948	A92A	Synonymous	FALSE	not protein-affecting
19:50466237:G/C:1	MYBPC2	ENST00000357701		3-UTRSNV	FALSE	not protein-affecting
19:50827100:G/A:1	KLK15	ENST00000598239	R87W	Missense	FALSE	Functional Impact score not available
19:50874757:G/T:1	AC037199.1	ENST00000594218	P10T	Missense	FALSE	Functional Impact score not available
19:50874757:G/T:1	KLK2	ENST00000325321	G28V	Missense	FALSE	Functional Impact score not available
19:51225123:C/T:1	CD33	ENST00000262262	P2L	Missense	FALSE	Functional Impact score not available
19:51769453:C/T:1	FPR2	ENST00000598776	T265T	Synonymous	FALSE	not protein-affecting
19:5244277:G/A:1	PTPRS	ENST00000357368	Y398Y	Synonymous	FALSE	not protein-affecting
19:52767059:G/T:1	ZNF600	ENST00000338230	L233I	Missense	FALSE	Functional Impact score not available
19:52801218:G/C:1	ZNF28	ENST00000457749	H209Q	Missense	FALSE	Functional Impact score not available
19:53383444:C/T:1	ZNF525	ENST00000474037		3-UTRSNV	FALSE	not protein-affecting
19:53577965:A/G:1	ZNF331	ENST00000253144		3-UTRSNV	FALSE	not protein-affecting
19:54192291:C/T:1	TSEN34	ENST00000396383	Y221Y	Synonymous	FALSE	not protein-affecting
19:54575009:G/T:1	LILRA2	ENST00000251377	D211Y	Missense	FALSE	Functional Impact score not available
19:54631571:A/C:1	LILRB1	ENST00000324602	R48R	Synonymous	FALSE	not protein-affecting
19:54727880:C/A:1	KIR3DL3	ENST00000291860	P209T	Missense	FALSE	Functional Impact score not available
19:54866650:G/A:1	KIR3DL2	ENST00000326321	T429T	Synonymous	FALSE	not protein-affecting
19:54939577:C/T:1	NLRP7	ENST00000588756	T414T	Synonymous	FALSE	not protein-affecting
19:54990020:A/G:1	NLRP2	ENST00000543010		SpliceAcceptorSNV	FALSE	Functional Impact score not available
19:55165389:C/T:1	DNAAF3	ENST00000391719	P148P	Synonymous	FALSE	not protein-affecting
19:55179033:C/T:1	SYT5	ENST00000354308	P3P	Synonymous	FALSE	not protein-affecting
19:55302857:C/T:1	BRSK1	ENST00000309383	R340C	Missense	FALSE	Functional Impact score not available
19:55531230:G/A:1	SBK2	ENST00000413299	Y123Y	Synonymous	FALSE	not protein-affecting
19:55621688:G/A:1	ZNF784	ENST00000325351		3-UTRSNV	FALSE	not protein-affecting
19:55732556:G/A:1	NLRP9	ENST00000332836	G425G	Synonymous	FALSE	not protein-affecting
19:55732814:C/T:1	NLRP9	ENST00000332836	T339T	Synonymous	FALSE	not protein-affecting
19:56088925:G/A:1	ZNF787	ENST00000270459	R83W	Missense	FALSE	Functional Impact score not available
19:56442135:C/T:1	ZNF667	ENST00000504904	G287E	Missense	FALSE	Functional Impact score not available
19:56525452:A/T:1	ZNF471	ENST00000308031	K462M	Missense	FALSE	Functional Impact score not available
19:56663869:G/A:1	ZNF835	ENST00000537055	R444W	Missense	FALSE	Functional Impact score not available
19:56664463:C/T:1	ZNF835	ENST00000537055	G246S	Missense	FALSE	Functional Impact score not available
19:57191848:C/T:1	ZNF264	ENST00000263095		5-UTRSNV	FALSE	not protein-affecting
19:5748171:G/T:1	CATSPERD	ENST00000381624	D274Y	Missense	FALSE	Functional Impact score not available
19:58038001:G/A:1	ZSCAN1	ENST00000282326	A55A	Synonymous	FALSE	not protein-affecting
19:6534832:C/T:1	TNFSF9	ENST00000245817	A177A	Synonymous	FALSE	not protein-affecting
19:7117078:A/C:1	INSR	ENST00000302850	L1376W	Missense	FALSE	Functional Impact score not available
19:757669:C/T:1	MISP	ENST00000215582	N241N	Synonymous	FALSE	not protein-affecting
19:758042:C/T:1	MISP	ENST00000215582	R366W	Missense	FALSE	Functional Impact score not available
19:7732088:C/T:1	CLEC4G	ENST00000328853	R5R	Synonymous	FALSE	not protein-affecting
19:8115590:C/T:1	FBN3	ENST00000600128	E1255K	Missense	FALSE	Functional Impact score not available
19:8125931:C/T:1	FBN3	ENST00000600128	E898K	Missense	FALSE	Functional Impact score not available
19:846348:G/A:1	PRTN3	ENST00000234347	V191I	Missense	FALSE	Functional Impact score not available
19:8530545:C/T:1	MYO1F	ENST00000338257	R691Q	Missense	FALSE	Functional Impact score not available
19:8697691:G/A:1	ACTL9	ENST00000324436	N337N	Synonymous	FALSE	not protein-affecting
19:8946464:C/A:1	MUC16	ENST00000397910	M10102I	Missense	FALSE	Functional Impact score not available
19:8948182:C/G:1	MUC16	ENST00000397910	E9530Q	Missense	FALSE	Functional Impact score not available
19:8954250:G/A:1	MUC16	ENST00000397910	A7507V	Missense	FALSE	Functional Impact score not available
19:8979271:G/T:1	MUC16	ENST00000397910	T623K	Missense	FALSE	Functional Impact score not available
19:9115053:C/T:1	OR7G1	ENST00000541538	A237A	Synonymous	FALSE	not protein-affecting
19:9160998:C/T:1	ZNF317	ENST00000247956	C451C	Synonymous	FALSE	not protein-affecting
2:102451852:A/G:1	IL18RAP	ENST00000264260	I491V	Missense	FALSE	Functional Impact score not available
2:10443546:C/T:1	ODC1	ENST00000234111	D204N	Missense	FALSE	Functional Impact score not available
2:106094124:G/A:1	UXS1	ENST00000409501	H389Y	Missense	FALSE	Functional Impact score not available
2:106415955:T/G:1	RGPD3	ENST00000409886	E1653D	Missense	FALSE	Functional Impact score not available
2:108475768:A/G:1	GCC2	ENST00000309863	E993G	Missense	FALSE	Functional Impact score not available
2:110091688:G/A:1	MALL	ENST00000272462	S63L	Missense	FALSE	Functional Impact score not available
2:112756497:A/G:1	CKAP2L	ENST00000302450	S292P	Missense	FALSE	Functional Impact score not available
2:115309256:C/A:1	DPP10	ENST00000393147	S30R	Missense	FALSE	Functional Impact score not available
2:11602421:C/T:1	GREB1	ENST00000381486	H849Y	Missense	FALSE	Functional Impact score not available
2:119248122:C/T:1	STEAP3	ENST00000393110	C322C	Synonymous	FALSE	not protein-affecting
2:120349122:C/T:1	INHBB	ENST00000295228	R158C	Missense	FALSE	Functional Impact score not available
2:1239770:C/T:1	SNTG2	ENST00000308624	S294S	Synonymous	FALSE	not protein-affecting
2:12718484:T/G:1	TRIB2	ENST00000155926	S59S	Synonymous	FALSE	not protein-affecting
2:128121240:G/C:1	UGGT1	ENST00000259253	V339L	Missense	FALSE	Functional Impact score not available
2:132645141:C/G:1	GPR39	ENST00000329321	N299K	Missense	FALSE	Functional Impact score not available
2:132783801:T/C:1	NCKAP5	ENST00000409261	I1004V	Missense	FALSE	Functional Impact score not available
2:134254325:C/T:1	MGAT5	ENST00000409645		5-UTRSNV	FALSE	not protein-affecting
2:134254482:A/G:1	MGAT5	ENST00000409645	M27V	Missense	FALSE	Functional Impact score not available
2:140442547:G/A:1	LRP1B	ENST00000389484	D3457D	Synonymous	FALSE	not protein-affecting
2:150469991:A/G:1	RND3	ENST00000375734		CdsStopSNV	FALSE	Functional Impact score not available
2:151563607:G/A:1	NEB	ENST00000397345	A6231V	Missense	FALSE	Functional Impact score not available
2:159150700:T/A:1	TANC1	ENST00000263635		IntronicSNV	FALSE	not protein-affecting
2:160303405:T/C:1	RBMS1	ENST00000348849	K162R	Missense	FALSE	Functional Impact score not available
2:1649242:G/A:1	PXDN	ENST00000252804	H846H	Synonymous	FALSE	not protein-affecting
2:166277090:C/T:1	SCN9A	ENST00000409672	V912M	Missense	FALSE	Functional Impact score not available
2:169571928:G/C:1	FASTKD1	ENST00000453153	I34M	Missense	FALSE	Functional Impact score not available
2:170961742:A/C:1	GORASP2	ENST00000234160	T301T	Synonymous	FALSE	not protein-affecting
2:172469251:T/A:1	ITGA6	ENST00000409080	W172R	Missense	FALSE	Functional Impact score not available
2:176124183:C/A:1	HOXD9	ENST00000249499		3-UTRSNV	FALSE	not protein-affecting
2:178389111:T/C:1	OSBPL6	ENST00000392505	N778N	Synonymous	FALSE	not protein-affecting
2:178503872:A/T:1	PLEKHA3	ENST00000234453	P296P	Synonymous	FALSE	not protein-affecting
2:178542382:C/T:1	TTN	ENST00000342992	T29890T	Synonymous	FALSE	not protein-affecting
2:178567140:C/T:1	TTN	ENST00000342992	R23763Q	Missense	FALSE	Functional Impact score not available
2:178571559:A/T:1	TTN	ENST00000342992	I22290N	Missense	FALSE	Functional Impact score not available
2:178572070:G/A:1	TTN	ENST00000342992	R22120C	Missense	FALSE	Functional Impact score not available
2:178575823:C/T:1	TTN	ENST00000342992	G20869S	Missense	FALSE	Functional Impact score not available
2:178672417:G/A:1	TTN	ENST00000342992	P10339P	Synonymous	FALSE	not protein-affecting
2:178718967:G/T:1	TTN	ENST00000342992	P6834Q	Missense	FALSE	Functional Impact score not available
2:178733085:C/T:1	TTN	ENST00000342992	R4120H	Missense	FALSE	Functional Impact score not available
2:178734497:G/C:1	TTN	ENST00000342992	F3865L	Missense	FALSE	Functional Impact score not available
2:178776609:C/T:1	TTN	ENST00000342992	R1752H	Missense	FALSE	Functional Impact score not available
2:184937690:C/T:1	ZNF804A	ENST00000302277	S765L	Missense	FALSE	Functional Impact score not available
2:186505831:G/T:1	ZC3H15	ENST00000337859	G319V	Missense	FALSE	Functional Impact score not available
2:188985747:G/A:1	COL3A1	ENST00000304636	G139E	Missense	FALSE	Functional Impact score not available
2:189039364:T/G:1	COL5A2	ENST00000374866	Q1278P	Missense	FALSE	Functional Impact score not available
2:189733190:A/G:1	ANKAR	ENST00000520309	E1128E	Synonymous	FALSE	not protein-affecting
2:190200028:T/G:1	C2orf88	ENST00000340623	T56T	Synonymous	FALSE	not protein-affecting
2:195809819:G/A:1	DNAH7	ENST00000312428	R3272W	Missense	FALSE	Functional Impact score not available
2:196322550:C/T:1	HECW2	ENST00000260983	R271H	Missense	FALSE	Functional Impact score not available
2:1979208:C/T:1	MYT1L	ENST00000428368	D37N	Missense	FALSE	Functional Impact score not available
2:199348926:C/A:1	SATB2	ENST00000417098	L316L	Synonymous	FALSE	not protein-affecting
2:213049783:G/C:1	IKZF2	ENST00000457361	F168L	Missense	FALSE	Functional Impact score not available
2:213317311:A/C:1	SPAG16	ENST00000331683	N164T	Missense	FALSE	Functional Impact score not available
2:214780694:T/C:1	BARD1	ENST00000260947	T394A	Missense	FALSE	Functional Impact score not available
2:215026910:C/T:1	ABCA12	ENST00000272895	A364T	Missense	FALSE	Functional Impact score not available
2:215410056:G/A:1	FN1	ENST00000354785	T667I	Missense	FALSE	Functional Impact score not available
2:218164376:C/T:1	CXCR1	ENST00000295683	R279H	Missense	FALSE	Functional Impact score not available
2:218814117:G/C:1	CYP27A1	ENST00000258415	G372R	Missense	FALSE	Functional Impact score not available
2:219216121:G/A:1	ABCB6	ENST00000265316	R344W	Missense	FALSE	Functional Impact score not available
2:219237134:T/C:1	GLB1L	ENST00000295759	I635V	Missense	FALSE	Functional Impact score not available
2:219630103:A/G:1	SLC4A3	ENST00000373762	T215A	Missense	FALSE	Functional Impact score not available
2:221436551:A/G:1	EPHA4	ENST00000281821	S732P	Missense	FALSE	Functional Impact score not available
2:224474149:G/A:1	CUL3	ENST00000264414		3-UTRSNV	FALSE	not protein-affecting
2:227687291:T/C:1	SLC19A3	ENST00000258403		3-UTRSNV	FALSE	not protein-affecting
2:227991110:G/T:1	SPHKAP	ENST00000392056	P1617T	Missense	FALSE	Functional Impact score not available
2:229512846:C/T:1	DNER	ENST00000341772	A362T	Missense	FALSE	Functional Impact score not available
2:230400183:C/T:1	SP140L	ENST00000415673	C418C	Synonymous	FALSE	not protein-affecting
2:233966737:C/T:1	TRPM8	ENST00000324695	I669I	Synonymous	FALSE	not protein-affecting
2:234051054:A/T:1	SPP2	ENST00000168148	S57C	Missense	FALSE	Functional Impact score not available
2:239053588:G/A:1	HDAC4	ENST00000345617	R1029R	Synonymous	FALSE	not protein-affecting
2:240758410:G/A:1	KIF1A	ENST00000320389	T835T	Synonymous	FALSE	not protein-affecting
2:241126225:C/T:1	PASK	ENST00000405260	S897N	Missense	FALSE	Functional Impact score not available
2:241255504:G/T:1	HDLBP	ENST00000391975	S317*	Nonsense	FALSE	Functional Impact score not available
2:241816132:G/A:1	NEU4	ENST00000325935	R193H	Missense	FALSE	Functional Impact score not available
2:241851056:G/A:1	PDCD1	ENST00000334409		3-UTRSNV	FALSE	not protein-affecting
2:24298717:A/G:1	ITSN2	ENST00000355123	I481T	Missense	FALSE	Functional Impact score not available
2:24310368:C/T:1	ITSN2	ENST00000355123	G190E	Missense	FALSE	Functional Impact score not available
2:24828132:G/A:1	ADCY3	ENST00000260600	P734P	Synonymous	FALSE	not protein-affecting
2:25237004:G/A:1	DNMT3A	ENST00000264709	P804S	Missense	FALSE	Functional Impact score not available
2:27099290:C/G:1	KHK	ENST00000260599		IntronicSNV	FALSE	not protein-affecting
2:27379008:G/A:1	ZNF513	ENST00000323703	D86D	Synonymous	FALSE	not protein-affecting
2:27384839:C/T:1	PPM1G	ENST00000344034	R220H	Missense	FALSE	Functional Impact score not available
2:29073974:G/A:1	PCARE	ENST00000331664	T96T	Synonymous	FALSE	not protein-affecting
2:29220716:C/T:1	ALK	ENST00000389048	R1212H	Missense	FALSE	Functional Impact score not available
2:43738448:G/C:1	PLEKHH2	ENST00000282406	Q1017H	Missense	FALSE	Functional Impact score not available
2:51027755:C/T:1	NRXN1	ENST00000404971	S173S	Synonymous	FALSE	not protein-affecting
2:53866774:T/C:1	PSME4	ENST00000404125	A1790A	Synonymous	FALSE	not protein-affecting
2:53892945:A/T:1	PSME4	ENST00000404125	F1352I	Missense	FALSE	Functional Impact score not available
2:55025772:A/C:1	RTN4	ENST00000337526	F776C	Missense	FALSE	Functional Impact score not available
2:5693474:G/A:1	SOX11	ENST00000322002	P251P	Synonymous	FALSE	not protein-affecting
2:68655547:G/A:1	PROKR1	ENST00000303786	E385K	Missense	FALSE	Functional Impact score not available
2:70921217:C/T:1	VAX2	ENST00000234392	R123C	Missense	FALSE	Functional Impact score not available
2:70984126:C/T:1	ANKRD53	ENST00000360589		IntronicSNV	FALSE	not protein-affecting
2:73230155:G/A:1	PRADC1	ENST00000258083	Y42Y	Synonymous	FALSE	not protein-affecting
2:74165336:C/G:1	MOB1A	ENST00000396049	W97C	Missense	FALSE	Functional Impact score not available
2:74461756:C/T:1	MOGS	ENST00000233616	R678Q	Missense	FALSE	Functional Impact score not available
2:74575564:G/A:1	M1AP	ENST00000290536	S316S	Synonymous	FALSE	not protein-affecting
2:86466704:C/T:1	KDM3A	ENST00000409556	S447L	Missense	FALSE	Functional Impact score not available
2:8751538:C/A:1	KIDINS220	ENST00000256707	V1040L	Missense	FALSE	Functional Impact score not available
2:9407531:G/A:1	ITGB1BP1	ENST00000360635	A150V	Missense	FALSE	Functional Impact score not available
2:94876775:G/A:1	TEKT4	ENST00000295201		3-UTRSNV	FALSE	not protein-affecting
2:96115017:C/T:1	ADRA2B	ENST00000409345	G375D	Missense	FALSE	Functional Impact score not available
2:96341822:G/A:1	NCAPH	ENST00000240423	R67Q	Missense	FALSE	Functional Impact score not available
2:96354258:G/T:1	NCAPH	ENST00000240423	D360Y	Missense	FALSE	Functional Impact score not available
2:98312231:G/A:1	VWA3B	ENST00000477737	R1256H	Missense	FALSE	Functional Impact score not available
2:99410754:A/C:1	REV1	ENST00000258428	P762P	Synonymous	FALSE	not protein-affecting
20:11919169:G/A:1	BTBD3	ENST00000405977	G137E	Missense	FALSE	Functional Impact score not available
20:13534036:C/T:1	TASP1	ENST00000337743	G261R	Missense	FALSE	Functional Impact score not available
20:20000669:C/G:1	RIN2	ENST00000255006	L856L	Synonymous	FALSE	not protein-affecting
20:24665474:C/T:1	SYNDIG1	ENST00000376862	I249I	Synonymous	FALSE	not protein-affecting
20:3148292:C/T:1	FASTKD5	ENST00000380266	R260K	Missense	FALSE	Functional Impact score not available
20:32207933:C/T:1	POFUT1	ENST00000375749		5-UTRSNV	FALSE	not protein-affecting
20:33017046:G/T:1	BPIFB2	ENST00000170150	C174F	Missense	FALSE	Functional Impact score not available
20:33644396:A/T:1	CBFA2T2	ENST00000346541	N522I	Missense	FALSE	Functional Impact score not available
20:3693039:C/T:1	SIGLEC1	ENST00000344754	A1201T	Missense	FALSE	Functional Impact score not available
20:37386135:C/T:1	SRC	ENST00000373578	S104F	Missense	FALSE	Functional Impact score not available
20:38012269:C/T:1	TTI1	ENST00000373448	V516V	Synonymous	FALSE	not protein-affecting
20:38227218:C/T:1	KIAA1755	ENST00000279024	R663Q	Missense	FALSE	Functional Impact score not available
20:38231304:C/T:1	KIAA1755	ENST00000279024	R590Q	Missense	FALSE	Functional Impact score not available
20:38724946:C/T:1	SLC32A1	ENST00000217420	G74G	Synonymous	FALSE	not protein-affecting
20:38908110:C/T:1	PPP1R16B	ENST00000299824	R371W	Missense	FALSE	Functional Impact score not available
20:44065875:G/A:1	TOX2	ENST00000341197	R375Q	Missense	FALSE	Functional Impact score not available
20:44065993:C/T:1	TOX2	ENST00000341197	G414G	Synonymous	FALSE	not protein-affecting
20:4790537:G/A:1	RASSF2	ENST00000379400	R151C	Missense	FALSE	Functional Impact score not available
20:48646042:G/A:1	PREX1	ENST00000371941	I1107I	Synonymous	FALSE	not protein-affecting
20:50894193:T/A:1	ADNP	ENST00000396029	D174V	Missense	FALSE	Functional Impact score not available
20:5119765:G/A:1	PCNA	ENST00000379160	L12F	Missense	FALSE	Functional Impact score not available
20:53255288:G/A:1	TSHZ2	ENST00000371497	A610A	Synonymous	FALSE	not protein-affecting
20:53255318:C/T:1	TSHZ2	ENST00000371497	H620H	Synonymous	FALSE	not protein-affecting
20:56458513:C/T:1	CASS4	ENST00000371336	V709V	Synonymous	FALSE	not protein-affecting
20:57183806:G/A:1	BMP7	ENST00000395863	R292W	Missense	FALSE	Functional Impact score not available
20:61936804:A/G:1	CDH4	ENST00000360469	E871G	Missense	FALSE	Functional Impact score not available
20:62126398:G/A:1	LSM14B	ENST00000279068	S129N	Missense	FALSE	Functional Impact score not available
20:62308743:G/T:1	ADRM1	ENST00000253003	E402D	Missense	FALSE	Functional Impact score not available
20:62308744:G/T:1	ADRM1	ENST00000253003	D403Y	Missense	FALSE	Functional Impact score not available
20:62879810:G/A:1	DIDO1	ENST00000266070	A2049V	Missense	FALSE	Functional Impact score not available
20:63556316:C/T:1	FNDC11	ENST00000370098	A218V	Missense	FALSE	Functional Impact score not available
21:29326765:C/T:1	BACH1	ENST00000399921	S314F	Missense	FALSE	Functional Impact score not available
21:30282371:C/T:1	KRTAP24-1	ENST00000340345	V188I	Missense	FALSE	Functional Impact score not available
21:30881367:A/G:1	KRTAP11-1	ENST00000332378	L53P	Missense	FALSE	Functional Impact score not available
21:33552818:C/T:1	SON	ENST00000356577	P1196L	Missense	FALSE	Functional Impact score not available
21:33597282:G/A:1	CRYZL1	ENST00000381554	Q266*	Nonsense	FALSE	Functional Impact score not available
21:38300246:C/A:1	KCNJ15	ENST00000398930	Q329K	Missense	FALSE	Functional Impact score not available
21:39278774:G/A:1	BRWD1	ENST00000333229	G324G	Synonymous	FALSE	not protein-affecting
21:40013251:G/A:1	DSCAM	ENST00000400454	T1941M	Missense	FALSE	Functional Impact score not available
21:40338361:C/T:1	DSCAM	ENST00000400454	R508Q	Missense	FALSE	Functional Impact score not available
21:42123148:A/C:1	UMODL1	ENST00000408989	S1177R	Missense	FALSE	Functional Impact score not available
21:42395371:C/T:1	TMPRSS3	ENST00000291532	R16Q	Missense	FALSE	Functional Impact score not available
21:43686744:C/T:1	RRP1B	ENST00000340648		IntronicSNV	FALSE	not protein-affecting
21:44414002:C/T:1	TRPM2	ENST00000397928	T1025M	Missense	FALSE	Functional Impact score not available
21:44551272:C/T:1	KRTAP10-2	ENST00000391621	E63K	Missense	FALSE	Functional Impact score not available
21:45176560:C/T:1	ADARB1	ENST00000539173	R287W	Missense	FALSE	Functional Impact score not available
21:45531740:C/T:1	SLC19A1	ENST00000311124	A200T	Missense	FALSE	Functional Impact score not available
21:45935272:G/A:1	PCBP3	ENST00000400314	P292P	Synonymous	FALSE	not protein-affecting
21:46112419:C/A:1	COL6A2	ENST00000300527	R186R	Synonymous	FALSE	not protein-affecting
21:46125288:T/A:1	COL6A2	ENST00000300527	V598E	Missense	FALSE	Functional Impact score not available
21:46125908:C/T:1	COL6A2	ENST00000300527	A698V	Missense	FALSE	Functional Impact score not available
21:46162034:G/A:1	SPATC1L	ENST00000291672	A193V	Missense	FALSE	Functional Impact score not available
21:46557067:C/T:1	DIP2A	ENST00000417564	C1209C	Synonymous	FALSE	not protein-affecting
22:17542200:C/T:1	CECR2	ENST00000262608	T665I	Missense	FALSE	Functional Impact score not available
22:19221534:G/T:1	CLTCL1	ENST00000263200	A880D	Missense	FALSE	Functional Impact score not available
22:19806732:T/A:1	GNB1L	ENST00000329517	K148M	Missense	FALSE	Functional Impact score not available
22:20116255:C/T:1	TRMT2A	ENST00000252136	V128I	Missense	FALSE	Functional Impact score not available
22:20933884:C/A:1	CRKL	ENST00000354336	A139A	Synonymous	FALSE	not protein-affecting
22:21923434:G/A:1	PPM1F	ENST00000263212	A341A	Synonymous	FALSE	not protein-affecting
22:21962499:C/T:1	TOP3B	ENST00000398793	E485E	Synonymous	FALSE	not protein-affecting
22:23782019:TT/-:1	MMP11	ENST00000215743		IntronicBlockSubstitution	FALSE	not protein-affecting
22:24543854:C/T:1	GUCD1	ENST00000407471	A206T	Missense	FALSE	Functional Impact score not available
22:25823592:C/T:1	MYO18B	ENST00000335473	T870I	Missense	FALSE	Functional Impact score not available
22:26607953:C/T:1	CRYBB1	ENST00000215939	R123H	Missense	FALSE	Functional Impact score not available
22:28734554:G/C:1	CHEK2	ENST00000328354	S56R	Missense	FALSE	Functional Impact score not available
22:29519020:T/C:1	THOC5	ENST00000490103	Q492R	Missense	FALSE	Functional Impact score not available
22:30326778:G/A:1	TBC1D10A	ENST00000403477	T35I	Missense	FALSE	Functional Impact score not available
22:30579156:T/C:1	PES1	ENST00000354694	E501G	Missense	FALSE	Functional Impact score not available
22:31127366:G/A:1	INPP5J	ENST00000404390	G173S	Missense	FALSE	Functional Impact score not available
22:32068546:C/A:1	SLC5A1	ENST00000266088	I141I	Synonymous	FALSE	not protein-affecting
22:32487835:C/G:1	FBXO7	ENST00000266087		IntronicSNV	FALSE	not protein-affecting
22:36877756:G/A:1	NCF4	ENST00000397147		3-UTRSNV	FALSE	not protein-affecting
22:37070547:C/A:1	TMPRSS6	ENST00000346753	C602F	Missense	FALSE	Functional Impact score not available
22:37757714:G/A:1	TRIOBP	ENST00000406386	R1930Q	Missense	FALSE	Functional Impact score not available
22:37769355:C/T:1	TRIOBP	ENST00000406386	R2277W	Missense	FALSE	Functional Impact score not available
22:38688970:C/A:1	JOSD1	ENST00000216039	K158N	Missense	FALSE	Functional Impact score not available
22:38986038:C/T:1	APOBEC3B	ENST00000333467	A134V	Missense	FALSE	Functional Impact score not available
22:39488250:C/A:1	MGAT3	ENST00000341184	V301V	Synonymous	FALSE	not protein-affecting
22:39488484:C/T:1	MGAT3	ENST00000341184	I379I	Synonymous	FALSE	not protein-affecting
22:39488631:C/T:1	MGAT3	ENST00000341184	I428I	Synonymous	FALSE	not protein-affecting
22:39861987:A/C:1	ENTHD1	ENST00000325157	S124A	Missense	FALSE	Functional Impact score not available
22:40265998:C/T:1	TNRC6B	ENST00000454349	R590C	Missense	FALSE	Functional Impact score not available
22:40401632:C/G:1	SGSM3	ENST00000248929	T16S	Missense	FALSE	Functional Impact score not available
22:41224146:T/A:1	L3MBTL2	ENST00000216237	Y357N	Missense	FALSE	Functional Impact score not available
22:41346049:C/T:1	ZC3H7B	ENST00000352645	F502F	Synonymous	FALSE	not protein-affecting
22:43128560:G/C:1	BIK	ENST00000216115	D109H	Missense	FALSE	Functional Impact score not available
22:45184470:G/A:1	NUP50	ENST00000347635	V408I	Missense	FALSE	Functional Impact score not available
22:45931363:C/T:1	WNT7B	ENST00000339464	R102H	Missense	FALSE	Functional Impact score not available
22:49910023:C/T:1	ALG12	ENST00000330817	A179T	Missense	FALSE	Functional Impact score not available
22:50277700:G/C:1	PLXNB2	ENST00000449103	P1696R	Missense	FALSE	Functional Impact score not available
3:100160459:G/A:1	CMSS1	ENST00000421999	K61K	Synonymous	FALSE	not protein-affecting
3:10064423:C/T:1	FANCD2	ENST00000287647	P672L	Missense	FALSE	Functional Impact score not available
3:10065937:C/T:1	FANCD2	ENST00000287647	F781F	Synonymous	FALSE	not protein-affecting
3:101727542:G/A:1	CEP97	ENST00000341893		SpliceDonorSNV	FALSE	Functional Impact score not available
3:10402166:C/T:1	ATP2B2	ENST00000360273	V194M	Missense	FALSE	Functional Impact score not available
3:108454037:G/A:1	MYH15	ENST00000273353	R810*	Nonsense	FALSE	Functional Impact score not available
3:109027850:G/T:1	MORC1	ENST00000232603	G535G	Synonymous	FALSE	not protein-affecting
3:120243695:C/T:1	GPR156	ENST00000464295	G60R	Missense	FALSE	Functional Impact score not available
3:120781535:G/C:1	GTF2E1	ENST00000283875		3-UTRSNV	FALSE	not protein-affecting
3:120955033:C/T:1	STXBP5L	ENST00000273666	R95*	Nonsense	FALSE	Functional Impact score not available
3:122363009:C/T:1	CCDC58	ENST00000291458	E115K	Missense	FALSE	Functional Impact score not available
3:123303133:C/T:1	ADCY5	ENST00000462833	A882A	Synonymous	FALSE	not protein-affecting
3:123692811:C/T:1	MYLK	ENST00000360304	E1163E	Synonymous	FALSE	not protein-affecting
3:123700073:G/A:1	MYLK	ENST00000360304	T1132M	Missense	FALSE	Functional Impact score not available
3:125234314:C/T:1	ZNF148	ENST00000360647	R228H	Missense	FALSE	Functional Impact score not available
3:125560380:C/A:1	OSBPL11	ENST00000296220	R385I	Missense	FALSE	Functional Impact score not available
3:125930614:C/T:1	ALG1L	ENST00000340333	V97V	Synonymous	FALSE	not protein-affecting
3:126499362:G/T:1	UROC1	ENST00000383579	P491T	Missense	FALSE	Functional Impact score not available
3:126572321:G/T:1	TXNRD3	ENST00000383572	L75M	Missense	FALSE	Functional Impact score not available
3:12815172:C/T:1	CAND2	ENST00000456430	D346D	Synonymous	FALSE	not protein-affecting
3:12827595:C/T:1	CAND2	ENST00000456430	Y1122Y	Synonymous	FALSE	not protein-affecting
3:129571768:C/A:1	PLXND1	ENST00000324093	E1052*	Nonsense	FALSE	Functional Impact score not available
3:132489005:C/G:1	DNAJC13	ENST00000260818	A1151G	Missense	FALSE	Functional Impact score not available
3:134559186:G/T:1	CEP63	ENST00000337090	K570N	Missense	FALSE	Functional Impact score not available
3:134559188:C/T:1	CEP63	ENST00000337090	T571I	Missense	FALSE	Functional Impact score not available
3:137764906:G/A:1	SOX14	ENST00000306087	R41H	Missense	FALSE	Functional Impact score not available
3:140459625:G/A:1	CLSTN2	ENST00000458420	G360S	Missense	FALSE	Functional Impact score not available
3:140687893:C/T:1	TRIM42	ENST00000286349	S404F	Missense	FALSE	Functional Impact score not available
3:140973774:G/A:1	SLC25A36	ENST00000324194	D171N	Missense	FALSE	Functional Impact score not available
3:141816720:G/T:1	GRK7	ENST00000264952	K444N	Missense	FALSE	Functional Impact score not available
3:142375918:A/C:1	XRN1	ENST00000264951	V953G	Missense	FALSE	Functional Impact score not available
3:148845572:G/A:1	CPB1	ENST00000491148	M309I	Missense	FALSE	Functional Impact score not available
3:150742389:G/C:1	SIAH2	ENST00000312960	Q243E	Missense	FALSE	Functional Impact score not available
3:154300663:C/T:1	DHX36	ENST00000496811	M464I	Missense	FALSE	Functional Impact score not available
3:15677050:C/T:1	ANKRD28	ENST00000399451	E903K	Missense	FALSE	Functional Impact score not available
3:157148326:C/T:1	CCNL1	ENST00000295926	R499H	Missense	FALSE	Functional Impact score not available
3:169127891:C/T:1	MECOM	ENST00000264674	T137T	Synonymous	FALSE	not protein-affecting
3:172755372:A/C:1	ECT2	ENST00000232458	K70Q	Missense	FALSE	Functional Impact score not available
3:179218286:C/G:1	PIK3CA	ENST00000263967	P539R	Missense	FALSE	known in: breast cancer
3:186558454:G/A:1	TBCCD1	ENST00000424280	S152F	Missense	FALSE	Functional Impact score not available
3:186801162:C/T:1	RFC4	ENST00000392481	Q55Q	Synonymous	FALSE	not protein-affecting
3:187051334:G/C:1	ST6GAL1	ENST00000169298	L231L	Synonymous	FALSE	not protein-affecting
3:196584214:G/A:1	FBXO45	ENST00000311630	A253T	Missense	FALSE	Functional Impact score not available
3:25729160:G/T:1	NGLY1	ENST00000280700	F528L	Missense	FALSE	Functional Impact score not available
3:27344278:A/T:1	NEK10	ENST00000341435	I119K	Missense	FALSE	Functional Impact score not available
3:36505747:G/A:1	STAC	ENST00000273183	G278E	Missense	FALSE	Functional Impact score not available
3:36738157:T/C:1	DCLK3	ENST00000416516	K168R	Missense	FALSE	Functional Impact score not available
3:36856302:T/C:1	TRANK1	ENST00000429976	E1096E	Synonymous	FALSE	not protein-affecting
3:37112950:T/C:1	LRRFIP2	ENST00000421307	K135E	Missense	FALSE	Functional Impact score not available
3:38550577:G/A:1	SCN5A	ENST00000413689	A1932V	Missense	FALSE	Functional Impact score not available
3:39411934:G/A:1	RPSA	ENST00000301821	V222V	Synonymous	FALSE	not protein-affecting
3:40457360:C/G:1	RPL14	ENST00000396203		5-UTRSNV	FALSE	not protein-affecting
3:41224645:T/C:1	CTNNB1	ENST00000349496	S45P	Missense	FALSE	known in: adrenocortical carcinoma,colorectal cancer,urinary bladder urothelial carcinoma,lung adenocarcinoma,adrenal cortical adenoma,melanoma,skin melanoma,prostate adenocarcinoma,hepatocellular carcinoma,uterine corpus endometrial carcinoma
3:42406907:C/A:1	LYZL4	ENST00000287748	Q77H	Missense	FALSE	Functional Impact score not available
3:42875807:A/C:1	CYP8B1	ENST00000316161	W4G	Missense	FALSE	Functional Impact score not available
3:45775833:C/T:1	SLC6A20	ENST00000358525	P170P	Synonymous	FALSE	not protein-affecting
3:45966542:T/C:1	FYCO1	ENST00000296137	Q931R	Missense	FALSE	Functional Impact score not available
3:46687077:C/T:1	ALS2CL	ENST00000318962	G147D	Missense	FALSE	Functional Impact score not available
3:4676673:C/T:1	ITPR1	ENST00000302640	R932W	Missense	FALSE	Functional Impact score not available
3:4680655:G/A:1	ITPR1	ENST00000302640	G1009R	Missense	FALSE	Functional Impact score not available
3:47007254:C/T:1	NBEAL2	ENST00000450053	A2413V	Missense	FALSE	Functional Impact score not available
3:48421277:C/T:1	PLXNB1	ENST00000358536	M587I	Missense	FALSE	Functional Impact score not available
3:48643022:G/A:1	CELSR3	ENST00000164024	P2784L	Missense	FALSE	Functional Impact score not available
3:49098605:C/A:1	QARS	ENST00000306125	V651F	Missense	FALSE	Functional Impact score not available
3:49128800:C/T:1	LAMB2	ENST00000418109	R584H	Missense	FALSE	Functional Impact score not available
3:49898631:A/G:1	MST1R	ENST00000296474	C536R	Missense	FALSE	Functional Impact score not available
3:51381104:G/A:1	DOCK3	ENST00000266037	G1880S	Missense	FALSE	Functional Impact score not available
3:51863297:G/A:1	IQCF2	ENST00000333127	C141Y	Missense	FALSE	Functional Impact score not available
3:51969321:G/A:1	ABHD14B	ENST00000483233		3-UTRSNV	FALSE	not protein-affecting
3:52489624:C/T:1	NISCH	ENST00000345716	V1134V	Synonymous	FALSE	not protein-affecting
3:52517580:G/A:1	STAB1	ENST00000321725	G1532R	Missense	FALSE	Functional Impact score not available
3:52520536:G/A:1	STAB1	ENST00000321725	R1879Q	Missense	FALSE	Functional Impact score not available
3:53184884:G/T:1	PRKCD	ENST00000394729	M266I	Missense	FALSE	Functional Impact score not available
3:53718358:G/T:1	CACNA1D	ENST00000288139	G483V	Missense	FALSE	Functional Impact score not available
3:57597149:T/G:1	ARF4	ENST00000303436		5-UTRSNV	FALSE	not protein-affecting
3:62282817:G/A:1	PTPRG	ENST00000474889	V1335I	Missense	FALSE	Functional Impact score not available
3:72379059:C/A:1	RYBP	ENST00000477973	R227L	Missense	FALSE	Functional Impact score not available
3:73384627:G/A:1	PDZRN3	ENST00000263666	R647C	Missense	FALSE	Functional Impact score not available
3:73389845:G/A:1	PDZRN3	ENST00000263666	R463C	Missense	FALSE	Functional Impact score not available
3:73391051:G/A:1	PDZRN3	ENST00000263666	D440D	Synonymous	FALSE	not protein-affecting
3:74295207:C/T:1	CNTN3	ENST00000263665	A811T	Missense	FALSE	Functional Impact score not available
3:87227388:C/T:1	CHMP2B	ENST00000263780		5-UTRSNV	FALSE	not protein-affecting
3:8753149:G/A:1	OXTR	ENST00000316793	T333M	Missense	FALSE	Functional Impact score not available
3:94064439:G/A:1	NSUN3	ENST00000314622	L5L	Synonymous	FALSE	not protein-affecting
3:98025636:G/A:1	GABRR3	ENST00000600108	R57W	Missense	FALSE	Functional Impact score not available
4:106924045:C/T:1	DKK2	ENST00000285311	R230H	Missense	FALSE	Functional Impact score not available
4:108625164:C/A:1	RPL34	ENST00000394668	I102I	Synonymous	FALSE	not protein-affecting
4:112260823:C/A:1	AP1AR	ENST00000274000	A81A	Synonymous	FALSE	not protein-affecting
4:118687921:A/G:1	METTL14	ENST00000388822		SpliceAcceptorSNV	FALSE	Functional Impact score not available
4:118705648:G/A:1	METTL14	ENST00000388822	R298H	Missense	FALSE	Functional Impact score not available
4:121336846:G/A:1	QRFPR	ENST00000394427	V174V	Synonymous	FALSE	not protein-affecting
4:127895084:G/C:1	PLK4	ENST00000270861	W898C	Missense	FALSE	Functional Impact score not available
4:140622424:C/T:1	TBC1D9	ENST00000442267	R1191Q	Missense	FALSE	Functional Impact score not available
4:150239798:G/A:1	DCLK2	ENST00000302176	A558A	Synonymous	FALSE	not protein-affecting
4:152322987:C/T:1	FBXW7	ENST00000281708	W673*	Nonsense	FALSE	Functional Impact score not available
4:152829631:A/G:1	ARFIP1	ENST00000451320		5-UTRSNV	FALSE	not protein-affecting
4:153397327:G/T:1	MND1	ENST00000240488	E154*	Nonsense	FALSE	Functional Impact score not available
4:153636508:A/C:1	TMEM131L	ENST00000409959	T1589P	Missense	FALSE	Functional Impact score not available
4:154234986:C/T:1	DCHS2	ENST00000357232	T2767T	Synonymous	FALSE	not protein-affecting
4:154297946:G/A:1	DCHS2	ENST00000357232	T1668M	Missense	FALSE	Functional Impact score not available
4:15510225:C/A:1	CC2D2A	ENST00000424120	I175I	Synonymous	FALSE	not protein-affecting
4:161386226:A/T:1	FSTL5	ENST00000306100	F689I	Missense	FALSE	Functional Impact score not available
4:163325619:G/A:1	NPY1R	ENST00000296533	T280I	Missense	FALSE	Functional Impact score not available
4:16502788:G/A:1	LDB2	ENST00000304523	T326M	Missense	FALSE	Functional Impact score not available
4:168453230:C/T:1	DDX60L	ENST00000260184	R297H	Missense	FALSE	Functional Impact score not available
4:169406669:G/C:1	NEK1	ENST00000507142	R1101G	Missense	FALSE	Functional Impact score not available
4:176148220:T/A:1	WDR17	ENST00000280190	N618K	Missense	FALSE	Functional Impact score not available
4:184010366:G/A:1	STOX2	ENST00000308497	E510K	Missense	FALSE	Functional Impact score not available
4:184011217:G/A:1	STOX2	ENST00000308497	E793E	Synonymous	FALSE	not protein-affecting
4:184112792:G/A:1	ENPP6	ENST00000296741	S291S	Synonymous	FALSE	not protein-affecting
4:186084143:C/T:1	TLR3	ENST00000296795	H819H	Synonymous	FALSE	not protein-affecting
4:188003486:G/A:1	ZFP42	ENST00000326866	V227I	Missense	FALSE	Functional Impact score not available
4:20524169:G/A:1	SLIT2	ENST00000504154	R477H	Missense	FALSE	Functional Impact score not available
4:22736019:G/T:1	AC093917.1	ENST00000599224	D33Y	Missense	FALSE	Functional Impact score not available
4:22736019:G/T:1	GBA3	ENST00000594964	D33Y	Missense	FALSE	Functional Impact score not available
4:3316603:G/A:1	RGS12	ENST00000344733	G145R	Missense	FALSE	Functional Impact score not available
4:38021639:G/T:1	TBC1D1	ENST00000261439	Q377H	Missense	FALSE	Functional Impact score not available
4:38828066:C/T:1	TLR6	ENST00000436693	V470I	Missense	FALSE	Functional Impact score not available
4:39510765:T/C:1	UGDH	ENST00000316423	N121D	Missense	FALSE	Functional Impact score not available
4:41603899:G/A:1	LIMCH1	ENST00000313860	L123L	Synonymous	FALSE	not protein-affecting
4:48067697:T/C:1	TXK	ENST00000264316	E508E	Synonymous	FALSE	not protein-affecting
4:48377953:C/G:1	SLAIN2	ENST00000264313	P199R	Missense	FALSE	Functional Impact score not available
4:49017275:T/C:1	CWH43	ENST00000226432	L405L	Synonymous	FALSE	not protein-affecting
4:52094540:G/A:1	SPATA18	ENST00000295213	R526Q	Missense	FALSE	Functional Impact score not available
4:53382295:G/C:1	FIP1L1	ENST00000337488	G63A	Missense	FALSE	Functional Impact score not available
4:56011454:G/T:1	CEP135	ENST00000257287	E850*	Nonsense	FALSE	Functional Impact score not available
4:6105690:G/A:1	JAKMIP1	ENST00000409021	A136V	Missense	FALSE	Functional Impact score not available
4:67512437:C/T:1	CENPC	ENST00000273853	R526H	Missense	FALSE	Functional Impact score not available
4:70642543:C/A:1	ENAM	ENST00000396073	R373S	Missense	FALSE	Functional Impact score not available
4:72339620:C/G:1	ADAMTS3	ENST00000286657	M245I	Missense	FALSE	Functional Impact score not available
4:72548727:C/G:1	ADAMTS3	ENST00000286657	T85T	Synonymous	FALSE	not protein-affecting
4:7664358:C/T:1	SORCS2	ENST00000507866	R320W	Missense	FALSE	Functional Impact score not available
4:79325377:G/A:1	NAA11	ENST00000286794	G167G	Synonymous	FALSE	not protein-affecting
4:79407494:G/C:1	GK2	ENST00000358842	S236C	Missense	FALSE	Functional Impact score not available
4:82821054:T/C:1	SEC31A	ENST00000395310	K1156E	Missense	FALSE	Functional Impact score not available
4:83421660:C/T:1	HELQ	ENST00000295488	W951*	Nonsense	FALSE	Functional Impact score not available
4:86823698:G/A:1	SLC10A6	ENST00000273905	S375L	Missense	FALSE	Functional Impact score not available
4:87322793:A/G:1	HSD17B13	ENST00000328546	S17P	Missense	FALSE	Functional Impact score not available
4:87449166:T/A:1	NUDT9	ENST00000302174	N185K	Missense	FALSE	Functional Impact score not available
4:87491688:G/A:1	SPARCL1	ENST00000418378	A407A	Synonymous	FALSE	not protein-affecting
4:87662775:G/A:1	DMP1	ENST00000339673	V333I	Missense	FALSE	Functional Impact score not available
4:88065480:G/A:1	PKD2	ENST00000237596	R742Q	Missense	FALSE	Functional Impact score not available
4:88493098:G/A:1	HERC5	ENST00000264350	P740P	Synonymous	FALSE	not protein-affecting
4:89951651:G/A:1	MMRN1	ENST00000394980	T1055T	Synonymous	FALSE	not protein-affecting
4:95840915:G/T:1	PDHA2	ENST00000295266	M255I	Missense	FALSE	Functional Impact score not available
4:961170:A/G:1	DGKQ	ENST00000273814	I869T	Missense	FALSE	Functional Impact score not available
4:99061307:C/T:1	METAP1	ENST00000296411	S384F	Missense	FALSE	Functional Impact score not available
4:99219218:G/T:1	ADH6	ENST00000394899		5-UTRSNV	FALSE	not protein-affecting
4:99539334:T/C:1	C4orf17	ENST00000326581	V267A	Missense	FALSE	Functional Impact score not available
4:9996854:T/C:1	SLC2A9	ENST00000264784	T113A	Missense	FALSE	Functional Impact score not available
5:10973697:A/C:1	CTNND2	ENST00000304623	V1145G	Missense	FALSE	Functional Impact score not available
5:113433966:G/A:1	TSSK1B	ENST00000390666	R292W	Missense	FALSE	Functional Impact score not available
5:11364837:G/A:1	CTNND2	ENST00000304623	R411W	Missense	FALSE	Functional Impact score not available
5:115171162:C/T:1	TRIM36	ENST00000282369		IntronicSNV	FALSE	not protein-affecting
5:119149055:G/T:1	DMXL1	ENST00000311085	M1076I	Missense	FALSE	Functional Impact score not available
5:122027062:G/A:1	SRFBP1	ENST00000339397	R409K	Missense	FALSE	Functional Impact score not available
5:124649066:A/T:1	ZNF608	ENST00000306315	S440T	Missense	FALSE	Functional Impact score not available
5:127435490:G/A:1	MEGF10	ENST00000274473		SpliceDonorSNV	FALSE	Functional Impact score not available
5:128289193:C/T:1	FBN2	ENST00000508053	D2191N	Missense	FALSE	Functional Impact score not available
5:129527784:C/T:1	ADAMTS19	ENST00000274487	Q369*	Nonsense	FALSE	Functional Impact score not available
5:129647793:G/A:1	ADAMTS19	ENST00000274487	R628K	Missense	FALSE	Functional Impact score not available
5:135571786:A/T:1	CXCL14	ENST00000337225		3-UTRSNV	FALSE	not protein-affecting
5:136251696:G/A:1	TRPC7	ENST00000513104	T511M	Missense	FALSE	Functional Impact score not available
5:136357252:G/A:1	TRPC7	ENST00000513104	R46C	Missense	FALSE	Functional Impact score not available
5:138183180:C/T:1	KIF20A	ENST00000394894	R282*	Nonsense	FALSE	Functional Impact score not available
5:140673354:G/A:1	DND1	ENST00000542735	A20V	Missense	FALSE	Functional Impact score not available
5:140787004:C/T:1	PCDHA1	ENST00000504120	N238N	Synonymous	FALSE	not protein-affecting
5:140808892:C/T:1	PCDHA4	ENST00000530339	R569W	Missense	FALSE	Functional Impact score not available
5:141172920:G/A:1	PCDHB7	ENST00000231137	E29K	Missense	FALSE	Functional Impact score not available
5:141173925:G/A:1	PCDHB7	ENST00000231137	V364I	Missense	FALSE	Functional Impact score not available
5:141178758:G/A:1	PCDHB8	ENST00000239444	E242K	Missense	FALSE	Functional Impact score not available
5:141194259:C/T:1	PCDHB10	ENST00000239446	S569S	Synonymous	FALSE	not protein-affecting
5:141201852:C/T:1	PCDHB11	ENST00000354757	A693V	Missense	FALSE	Functional Impact score not available
5:141215205:C/T:1	PCDHB13	ENST00000341948	A361V	Missense	FALSE	Functional Impact score not available
5:141376235:C/T:1	PCDHGA6	ENST00000517434	R718C	Missense	FALSE	Functional Impact score not available
5:141409331:G/A:1	PCDHGB6	ENST00000520790	G377R	Missense	FALSE	Functional Impact score not available
5:141415088:A/G:1	PCDHGA10	ENST00000398610	D638G	Missense	FALSE	Functional Impact score not available
5:141419975:G/A:1	PCDHGB7	ENST00000398594	A706T	Missense	FALSE	Functional Impact score not available
5:146507186:A/G:1	TCERG1	ENST00000296702	Q963Q	Synonymous	FALSE	not protein-affecting
5:147370757:C/A:1	STK32A	ENST00000397936	S255*	Nonsense	FALSE	Functional Impact score not available
5:14755900:G/A:1	ANKH	ENST00000284268	F159F	Synonymous	FALSE	not protein-affecting
5:147661256:G/C:1	JAKMIP2	ENST00000265272	R107G	Missense	FALSE	Functional Impact score not available
5:150133963:C/T:1	PDGFRB	ENST00000261799	R226H	Missense	FALSE	Functional Impact score not available
5:151205408:C/G:1	CCDC69	ENST00000355417	G39A	Missense	FALSE	Functional Impact score not available
5:151335497:C/T:1	SLC36A2	ENST00000335244	T192T	Synonymous	FALSE	not protein-affecting
5:151506027:G/A:1	FAT2	ENST00000261800	S4196S	Synonymous	FALSE	not protein-affecting
5:151512251:G/A:1	FAT2	ENST00000261800	A3940V	Missense	FALSE	Functional Impact score not available
5:151666363:G/A:1	SPARC	ENST00000231061	D244D	Synonymous	FALSE	not protein-affecting
5:154446710:G/T:1	SAP30L	ENST00000297109	E36*	Nonsense	FALSE	Functional Impact score not available
5:156344516:C/T:1	SGCD	ENST00000337851	R11W	Missense	FALSE	Functional Impact score not available
5:157163183:G/A:1	FAM71B	ENST00000302938	A361V	Missense	FALSE	Functional Impact score not available
5:157243793:A/G:1	ITK	ENST00000422843	M411V	Missense	FALSE	Functional Impact score not available
5:163474187:A/T:1	HMMR	ENST00000393915	S345S	Synonymous	FALSE	not protein-affecting
5:167755053:G/A:1	TENM2	ENST00000518659		IntronicSNV	FALSE	not protein-affecting
5:168062117:G/A:1	TENM2	ENST00000518659	R456Q	Missense	FALSE	Functional Impact score not available
5:168200093:C/T:1	TENM2	ENST00000518659	A1131V	Missense	FALSE	Functional Impact score not available
5:170082804:C/A:1	DOCK2	ENST00000256935	S1813R	Missense	FALSE	Functional Impact score not available
5:173233078:G/A:1	NKX2-5	ENST00000329198	R156C	Missense	FALSE	Functional Impact score not available
5:175684374:G/T:1	HRH2	ENST00000377291		IntronicSNV	FALSE	not protein-affecting
5:176101572:C/G:1	FAM153B	ENST00000253490	L219V	Missense	FALSE	Functional Impact score not available
5:176891140:C/T:1	HK3	ENST00000292432	R104H	Missense	FALSE	Functional Impact score not available
5:177404273:G/A:1	F12	ENST00000253496	P314L	Missense	FALSE	Functional Impact score not available
5:178261747:C/A:1	COL23A1	ENST00000390654	G226V	Missense	FALSE	Functional Impact score not available
5:178986349:G/A:1	GRM6	ENST00000231188	Y635Y	Synonymous	FALSE	not protein-affecting
5:179125048:G/A:1	ADAMTS2	ENST00000251582	D961D	Synonymous	FALSE	not protein-affecting
5:179820944:C/T:1	SQSTM1	ENST00000389805	S3L	Missense	FALSE	Functional Impact score not available
5:180739545:G/A:1	OR2Y1	ENST00000307832	R172*	Nonsense	FALSE	Functional Impact score not available
5:34914912:C/T:1	RAD1	ENST00000382038		5-UTRSNV	FALSE	not protein-affecting
5:38370310:A/T:1	EGFLAM	ENST00000354891	K187M	Missense	FALSE	Functional Impact score not available
5:38881665:T/C:1	OSMR	ENST00000274276	C107R	Missense	FALSE	Functional Impact score not available
5:39382969:C/T:1	DAB2	ENST00000320816	P330P	Synonymous	FALSE	not protein-affecting
5:41065457:C/A:1	MROH2B	ENST00000399564	V79F	Missense	FALSE	Functional Impact score not available
5:43040100:C/T:1	ANXA2R	ENST00000314890		5-UTRSNV	FALSE	not protein-affecting
5:52939594:C/T:1	ITGA1	ENST00000282588	A1028V	Missense	FALSE	Functional Impact score not available
5:55231542:G/A:1	CCNO	ENST00000282572	R296W	Missense	FALSE	Functional Impact score not available
5:58454599:A/C:1	PLK2	ENST00000274289	L681*	Nonsense	FALSE	Functional Impact score not available
5:64213885:C/T:1	RNF180	ENST00000389100	R187*	Nonsense	FALSE	Functional Impact score not available
5:65572173:G/A:1	PPWD1	ENST00000261308	V286I	Missense	FALSE	Functional Impact score not available
5:65992771:G/A:1	ERBIN	ENST00000380943	R18Q	Missense	FALSE	Functional Impact score not available
5:67165479:G/C:1	MAST4	ENST00000403625	E2100D	Missense	FALSE	Functional Impact score not available
5:71012803:A/G:1	NAIP	ENST00000517649	L38P	Missense	FALSE	Functional Impact score not available
5:72199044:C/T:1	MAP1B	ENST00000296755	R1897W	Missense	FALSE	Functional Impact score not available
5:72199257:G/A:1	MAP1B	ENST00000296755	E1968K	Missense	FALSE	Functional Impact score not available
5:72900081:G/A:1	TNPO1	ENST00000337273	W805*	Nonsense	FALSE	predicted driver: tier 2
5:74685390:C/T:1	HEXB	ENST00000261416	R44W	Missense	FALSE	Functional Impact score not available
5:79733243:A/G:1	CMYA5	ENST00000446378	D1493G	Missense	FALSE	Functional Impact score not available
5:80070694:G/A:1	THBS4	ENST00000350881	G502S	Missense	FALSE	Functional Impact score not available
5:80449686:C/G:1	ZFYVE16	ENST00000338008	L1067V	Missense	FALSE	Functional Impact score not available
5:83522289:A/G:1	VCAN	ENST00000265077	E1328G	Missense	FALSE	Functional Impact score not available
5:83644499:G/A:1	HAPLN1	ENST00000274341	G213G	Synonymous	FALSE	not protein-affecting
5:90675286:C/T:1	ADGRV1	ENST00000405460	D1718D	Synonymous	FALSE	not protein-affecting
5:93588342:G/A:1	NR2F1	ENST00000327111	D297N	Missense	FALSE	Functional Impact score not available
5:94520650:A/G:1	KIAA0825	ENST00000329378	L190L	Synonymous	FALSE	not protein-affecting
5:96433056:G/A:1	PCSK1	ENST00000311106		5-UTRSNV	FALSE	not protein-affecting
6:101818472:A/T:1	GRIK2	ENST00000421544	T436S	Missense	FALSE	Functional Impact score not available
6:101818473:C/T:1	GRIK2	ENST00000421544	T436I	Missense	FALSE	Functional Impact score not available
6:102068401:C/T:1	GRIK2	ENST00000421544	R873C	Missense	FALSE	Functional Impact score not available
6:104750432:C/G:1	HACE1	ENST00000262903	R751T	Missense	FALSE	Functional Impact score not available
6:112175316:C/T:1	LAMA4	ENST00000230538	E452K	Missense	FALSE	Functional Impact score not available
6:112254180:C/T:1	LAMA4	ENST00000230538		5-UTRSNV	FALSE	not protein-affecting
6:130440561:G/T:1	TMEM200A	ENST00000392429	D47Y	Missense	FALSE	Functional Impact score not available
6:131573305:T/C:1	ARG1	ENST00000368087	I8T	Missense	FALSE	Functional Impact score not available
6:137203641:C/A:1	IFNGR1	ENST00000367739	E197D	Missense	FALSE	Functional Impact score not available
6:144438863:A/C:1	UTRN	ENST00000367545	K454Q	Missense	FALSE	Functional Impact score not available
6:146434284:C/G:1	GRM1	ENST00000361719	P1025A	Missense	FALSE	Functional Impact score not available
6:152293733:C/T:1	SYNE1	ENST00000367255	R5956H	Missense	FALSE	Functional Impact score not available
6:155254483:C/T:1	TIAM2	ENST00000461783	R1460C	Missense	FALSE	Functional Impact score not available
6:158069586:C/G:1	SYNJ2	ENST00000355585	S618C	Missense	FALSE	Functional Impact score not available
6:159753489:G/A:1	WTAP	ENST00000358372	C161Y	Missense	FALSE	Functional Impact score not available
6:159781105:G/A:1	TCP1	ENST00000321394	S268L	Missense	FALSE	Functional Impact score not available
6:160585069:C/T:1	LPA	ENST00000447678	R1422R	Synonymous	FALSE	not protein-affecting
6:163089279:C/T:1	PACRG	ENST00000337019	R162*	Nonsense	FALSE	Functional Impact score not available
6:165396416:G/A:1	PDE10A	ENST00000539869	T441M	Missense	FALSE	Functional Impact score not available
6:166430542:T/G:1	RPS6KA2	ENST00000503859	I506L	Missense	FALSE	Functional Impact score not available
6:18257985:G/C:1	DEK	ENST00000397239	L109V	Missense	FALSE	Functional Impact score not available
6:2115860:C/T:1	GMDS	ENST00000380815	D86N	Missense	FALSE	Functional Impact score not available
6:22292623:C/T:1	PRL	ENST00000306482	R76Q	Missense	FALSE	Functional Impact score not available
6:26124572:G/T:1	HIST1H2AC	ENST00000314088	A114S	Missense	FALSE	Functional Impact score not available
6:2623866:G/C:1	C6orf195	ENST00000296847		5-UTRSNV	FALSE	not protein-affecting
6:27452981:A/T:1	ZNF184	ENST00000211936	L193H	Missense	FALSE	Functional Impact score not available
6:28259818:C/T:1	NKAPL	ENST00000343684	D149D	Synonymous	FALSE	not protein-affecting
6:30987459:C/T:1	MUC21	ENST00000376296	T428T	Synonymous	FALSE	not protein-affecting
6:31631593:G/C:1	PRRC2A	ENST00000376033	E974Q	Missense	FALSE	Functional Impact score not available
6:31864668:C/T:1	SLC44A4	ENST00000229729	T665T	Synonymous	FALSE	not protein-affecting
6:32040574:C/T:1	CYP21A2	ENST00000418967	R370W	Missense	FALSE	Functional Impact score not available
6:32853213:C/T:1	TAP1	ENST00000354258	V202I	Missense	FALSE	Functional Impact score not available
6:32976402:C/T:1	BRD2	ENST00000395289	H255Y	Missense	FALSE	Functional Impact score not available
6:33414357:C/A:1	PHF1	ENST00000374516	L289L	Synonymous	FALSE	not protein-affecting
6:39913335:C/G:1	MOCS1	ENST00000373186	E247Q	Missense	FALSE	Functional Impact score not available
6:401770:C/A:1	IRF4	ENST00000380956	F364L	Missense	FALSE	Functional Impact score not available
6:41736908:A/G:1	PGC	ENST00000373025	Y371H	Missense	FALSE	Functional Impact score not available
6:41921785:A/G:1	BYSL	ENST00000230340	T75A	Missense	FALSE	Functional Impact score not available
6:42573990:G/C:1	UBR2	ENST00000372899	C112S	Missense	FALSE	Functional Impact score not available
6:42603702:G/A:1	UBR2	ENST00000372899	A216T	Missense	FALSE	Functional Impact score not available
6:42864752:C/T:1	BICRAL	ENST00000394168	A849V	Missense	FALSE	Functional Impact score not available
6:44255567:A/T:1	SLC35B2	ENST00000393812	G146G	Synonymous	FALSE	not protein-affecting
6:47714416:A/T:1	ADGRF4	ENST00000283303	M391L	Missense	FALSE	Functional Impact score not available
6:63702519:G/T:1	PHF3	ENST00000262043	M1037I	Missense	FALSE	Functional Impact score not available
6:65353456:A/T:1	EYS	ENST00000503581		SpliceDonorSNV	FALSE	Functional Impact score not available
6:6588869:C/T:1	LY86	ENST00000379953	C45C	Synonymous	FALSE	not protein-affecting
6:70522575:C/T:1	FAM135A	ENST00000418814	Y364Y	Synonymous	FALSE	not protein-affecting
6:7229237:G/A:1	RREB1	ENST00000379938	A380T	Missense	FALSE	Functional Impact score not available
6:7246741:G/A:1	RREB1	ENST00000379938	E1431K	Missense	FALSE	Functional Impact score not available
6:73120500:C/T:1	KCNQ5	ENST00000342056	Y381Y	Synonymous	FALSE	not protein-affecting
6:73124524:C/A:1	KCNQ5	ENST00000342056		IntronicSNV	FALSE	not protein-affecting
6:79002085:G/A:1	PHIP	ENST00000275034	L565F	Missense	FALSE	Functional Impact score not available
6:79926267:G/T:1	ELOVL4	ENST00000369816	P72H	Missense	FALSE	Functional Impact score not available
6:83524171:G/A:1	PRSS35	ENST00000536636	E244K	Missense	FALSE	Functional Impact score not available
6:89950816:G/A:1	BACH2	ENST00000257749	S430S	Synonymous	FALSE	not protein-affecting
6:93246888:C/T:1	EPHA7	ENST00000369303	R877H	Missense	FALSE	Functional Impact score not available
6:93258101:C/T:1	EPHA7	ENST00000369303	R703K	Missense	FALSE	Functional Impact score not available
7:100071885:T/C:1	ZNF3	ENST00000303915	H200R	Missense	FALSE	Functional Impact score not available
7:100606618:C/T:1	PCOLCE	ENST00000223061	P310S	Missense	FALSE	Functional Impact score not available
7:100613624:G/A:1	MOSPD3	ENST00000393950	E143E	Synonymous	FALSE	not protein-affecting
7:100678501:A/T:1	GNB2	ENST00000303210	N268I	Missense	FALSE	Functional Impact score not available
7:100817226:G/A:1	EPHB4	ENST00000358173	F518F	Synonymous	FALSE	not protein-affecting
7:101048855:G/A:1	MUC17	ENST00000306151	E4182E	Synonymous	FALSE	not protein-affecting
7:102944584:G/A:1	LRRC17	ENST00000339431	V435I	Missense	FALSE	Functional Impact score not available
7:105563887:G/A:1	RINT1	ENST00000257700	R609H	Missense	FALSE	Functional Impact score not available
7:106868499:C/T:1	PIK3CG	ENST00000359195	P313L	Missense	FALSE	Functional Impact score not available
7:106883077:C/G:1	PIK3CG	ENST00000359195	Q892E	Missense	FALSE	Functional Impact score not available
7:107758181:G/A:1	CBLL1	ENST00000440859	R160Q	Missense	FALSE	Functional Impact score not available
7:107905429:C/T:1	DLD	ENST00000205402	G169G	Synonymous	FALSE	not protein-affecting
7:111728452:C/T:1	DOCK4	ENST00000437633	R1908Q	Missense	FALSE	Functional Impact score not available
7:1155519:T/A:1	ZFAND2A	ENST00000316495	P72P	Synonymous	FALSE	not protein-affecting
7:121351215:A/T:1	FAM3C	ENST00000359943	T174T	Synonymous	FALSE	not protein-affecting
7:123629066:G/A:1	ASB15	ENST00000451558	V358I	Missense	FALSE	Functional Impact score not available
7:126770038:G/A:1	GRM8	ENST00000339582	S395F	Missense	FALSE	Functional Impact score not available
7:129456546:G/A:1	STRIP2	ENST00000249344	M314I	Missense	FALSE	Functional Impact score not available
7:137407876:G/A:1	DGKI	ENST00000288490	H981H	Synonymous	FALSE	not protein-affecting
7:137578268:A/C:1	DGKI	ENST00000288490		SpliceDonorSNV	FALSE	Functional Impact score not available
7:138762966:C/G:1	ATP6V0A4	ENST00000310018	L117F	Missense	FALSE	Functional Impact score not available
7:141727426:C/A:1	WEE2	ENST00000397541	F505L	Missense	FALSE	Functional Impact score not available
7:141778609:A/G:1	TAS2R4	ENST00000247881	I41V	Missense	FALSE	Functional Impact score not available
7:141919019:C/T:1	OR9A4	ENST00000548136	V48V	Synonymous	FALSE	not protein-affecting
7:1482584:C/T:1	INTS1	ENST00000404767	R1222H	Missense	FALSE	Functional Impact score not available
7:150720509:A/C:1	GIMAP1	ENST00000307194	T169P	Missense	FALSE	Functional Impact score not available
7:150801607:C/A:1	TMEM176A	ENST00000484928	I19I	Synonymous	FALSE	not protein-affecting
7:151001945:C/T:1	NOS3	ENST00000297494	R543W	Missense	FALSE	Functional Impact score not available
7:151049030:G/A:1	ASIC3	ENST00000297512	V49M	Missense	FALSE	Functional Impact score not available
7:154892693:C/T:1	DPP6	ENST00000377770		3-UTRSNV	FALSE	not protein-affecting
7:158133894:C/T:1	PTPRN2	ENST00000389418	V447I	Missense	FALSE	Functional Impact score not available
7:158136690:C/T:1	PTPRN2	ENST00000389418	G380R	Missense	FALSE	Functional Impact score not available
7:18585383:G/A:1	HDAC9	ENST00000441542	R42H	Missense	FALSE	Functional Impact score not available
7:20379176:G/T:1	ITGB8	ENST00000222573	D172Y	Missense	FALSE	Functional Impact score not available
7:20704796:C/A:1	ABCB5	ENST00000404938	Q804K	Missense	FALSE	Functional Impact score not available
7:20753489:G/A:1	ABCB5	ENST00000404938	D1187N	Missense	FALSE	Functional Impact score not available
7:26844049:G/A:1	SKAP2	ENST00000345317	D96D	Synonymous	FALSE	not protein-affecting
7:27129418:C/T:1	HOXA4	ENST00000360046	R257H	Missense	FALSE	Functional Impact score not available
7:27143128:C/T:1	HOXA5	ENST00000222726	A160A	Synonymous	FALSE	not protein-affecting
7:29092667:G/A:1	CPVL	ENST00000409850	H166H	Synonymous	FALSE	not protein-affecting
7:2912257:G/A:1	CARD11	ENST00000396946	T1020M	Missense	FALSE	Functional Impact score not available
7:2958549:G/A:1	CARD11	ENST00000396946		5-UTRSNV	FALSE	not protein-affecting
7:30054795:T/G:1	PLEKHA8	ENST00000449726	C295G	Missense	FALSE	Functional Impact score not available
7:39006833:C/G:1	POU6F2	ENST00000403058		5-UTRSNV	FALSE	not protein-affecting
7:4049382:A/G:1	SDK1	ENST00000404826	E879E	Synonymous	FALSE	not protein-affecting
7:4149347:C/T:1	SDK1	ENST00000404826	S1503S	Synonymous	FALSE	not protein-affecting
7:41965701:G/A:1	GLI3	ENST00000395925	H1124H	Synonymous	FALSE	not protein-affecting
7:41978706:C/T:1	GLI3	ENST00000395925	V514M	Missense	FALSE	Functional Impact score not available
7:4208129:G/A:1	SDK1	ENST00000404826	E1749K	Missense	FALSE	Functional Impact score not available
7:4220116:C/G:1	SDK1	ENST00000404826	S1849R	Missense	FALSE	Functional Impact score not available
7:43771167:A/T:1	BLVRA	ENST00000402924	A3A	Synonymous	FALSE	not protein-affecting
7:44002815:T/C:1	SPDYE1	ENST00000258704	L162P	Missense	FALSE	Functional Impact score not available
7:44676073:T/C:1	OGDH	ENST00000222673	L377P	Missense	FALSE	Functional Impact score not available
7:44761470:T/G:1	ZMIZ2	ENST00000309315	L421W	Missense	FALSE	Functional Impact score not available
7:44801462:T/C:1	PPIA	ENST00000468812		3-UTRSNV	FALSE	not protein-affecting
7:44884927:C/T:1	PURB	ENST00000395699	G141D	Missense	FALSE	Functional Impact score not available
7:45660102:G/A:1	ADCY1	ENST00000297323	P456P	Synonymous	FALSE	not protein-affecting
7:47829430:C/G:1	PKD1L1	ENST00000289672	E2244Q	Missense	FALSE	Functional Impact score not available
7:48278297:C/T:1	ABCA13	ENST00000435803	A2368V	Missense	FALSE	Functional Impact score not available
7:49776100:G/A:1	VWC2	ENST00000340652	G222D	Missense	FALSE	Functional Impact score not available
7:50528199:G/C:1	DDC	ENST00000444124	R218G	Missense	FALSE	Functional Impact score not available
7:5193156:G/A:1	WIPI2	ENST00000288828	R38H	Missense	FALSE	Functional Impact score not available
7:53036542:G/T:1	POM121L12	ENST00000408890	A291S	Missense	FALSE	Functional Impact score not available
7:5370487:C/A:1	TNRC18	ENST00000430969	E1369D	Missense	FALSE	Functional Impact score not available
7:5605352:G/A:1	FSCN1	ENST00000382361	E454K	Missense	FALSE	Functional Impact score not available
7:57469244:A/G:1	ZNF716	ENST00000420713	R261R	Synonymous	FALSE	not protein-affecting
7:6588911:C/G:1	ZDHHC4	ENST00000396706		3-UTRSNV	FALSE	not protein-affecting
7:75398982:C/T:1	TRIM73	ENST00000323819	P17S	Missense	FALSE	Functional Impact score not available
7:78256332:C/T:1	MAGI2	ENST00000354212	R553Q	Missense	FALSE	Functional Impact score not available
7:79007101:C/T:1	MAGI2	ENST00000354212	R136H	Missense	FALSE	Functional Impact score not available
7:87509351:C/A:1	ABCB1	ENST00000265724	R1138L	Missense	FALSE	Functional Impact score not available
7:87566211:A/G:1	ABCB1	ENST00000265724	G187G	Synonymous	FALSE	not protein-affecting
7:90726812:G/C:1	CDK14	ENST00000265741	S105S	Synonymous	FALSE	not protein-affecting
7:92236480:G/A:1	KRIT1	ENST00000394507	R140*	Nonsense	FALSE	Functional Impact score not available
7:93135624:T/C:1	SAMD9L	ENST00000318238	S116S	Synonymous	FALSE	not protein-affecting
7:94409751:G/A:1	COL1A2	ENST00000297268	G322D	Missense	FALSE	Functional Impact score not available
7:94423041:C/T:1	COL1A2	ENST00000297268	R830*	Nonsense	FALSE	Functional Impact score not available
7:95250238:C/A:1	PPP1R9A	ENST00000433360	I793I	Synonymous	FALSE	not protein-affecting
7:96184390:C/T:1	SLC25A13	ENST00000416240	R356Q	Missense	FALSE	Functional Impact score not available
7:96189368:A/C:1	SLC25A13	ENST00000416240	L287V	Missense	FALSE	Functional Impact score not available
7:99660503:T/C:1	CYP3A5	ENST00000222982	N341S	Missense	FALSE	Functional Impact score not available
7:99679965:T/G:1	CYP3A5	ENST00000222982		5-UTRSNV	FALSE	not protein-affecting
7:99856862:C/A:1	CYP3A43	ENST00000222382	I276I	Synonymous	FALSE	not protein-affecting
7:99967176:C/T:1	AZGP1	ENST00000292401	A242T	Missense	FALSE	Functional Impact score not available
8:104251153:A/C:1	RIMS2	ENST00000406091	K1274T	Missense	FALSE	Functional Impact score not available
8:10525613:C/T:1	PRSS55	ENST00000328655	L10L	Synonymous	FALSE	not protein-affecting
8:105419220:C/G:1	ZFPM2	ENST00000407775	D39E	Missense	FALSE	Functional Impact score not available
8:105803149:G/A:1	ZFPM2	ENST00000407775	G1023R	Missense	FALSE	Functional Impact score not available
8:10612677:C/G:1	RP1L1	ENST00000382483	R474T	Missense	FALSE	Functional Impact score not available
8:107497303:G/A:1	ANGPT1	ENST00000517746	L86L	Synonymous	FALSE	not protein-affecting
8:109575905:C/T:1	SYBU	ENST00000422135	R331R	Synonymous	FALSE	not protein-affecting
8:112244462:G/A:1	CSMD3	ENST00000297405	A3445V	Missense	FALSE	Functional Impact score not available
8:112265571:T/A:1	CSMD3	ENST00000297405	P3176P	Synonymous	FALSE	not protein-affecting
8:112313921:G/A:1	CSMD3	ENST00000297405	R2561W	Missense	FALSE	Functional Impact score not available
8:112685615:C/T:1	CSMD3	ENST00000297405	R758Q	Missense	FALSE	Functional Impact score not available
8:116857333:G/A:1	RAD21	ENST00000297338	H208Y	Missense	FALSE	Functional Impact score not available
8:116938334:C/T:1	AARD	ENST00000378279	R31C	Missense	FALSE	Functional Impact score not available
8:119621404:C/T:1	ENPP2	ENST00000259486	V136V	Synonymous	FALSE	not protein-affecting
8:120147848:G/T:1	COL14A1	ENST00000297848	K2N	Missense	FALSE	Functional Impact score not available
8:12137502:A/T:1	USP17L2	ENST00000333796	L420*	Nonsense	FALSE	Functional Impact score not available
8:132172652:T/A:1	KCNQ3	ENST00000388996	Q362H	Missense	FALSE	Functional Impact score not available
8:132871528:G/A:1	TG	ENST00000220616	R152H	Missense	FALSE	Functional Impact score not available
8:133220840:C/T:1	WISP1	ENST00000250160	F203F	Synonymous	FALSE	not protein-affecting
8:135581901:G/A:1	KHDRBS3	ENST00000355849	R212Q	Missense	FALSE	Functional Impact score not available
8:138256704:G/A:1	FAM135B	ENST00000395297	T118M	Missense	FALSE	Functional Impact score not available
8:138616922:C/T:1	COL22A1	ENST00000303045	G1288S	Missense	FALSE	Functional Impact score not available
8:140221541:C/A:1	TRAPPC9	ENST00000389328	R923L	Missense	FALSE	Functional Impact score not available
8:142875812:G/A:1	CYP11B1	ENST00000292427	R341C	Missense	FALSE	Functional Impact score not available
8:143562845:A/T:1	GSDMD	ENST00000526406	M466L	Missense	FALSE	Functional Impact score not available
8:143575500:C/A:1	NAPRT	ENST00000449291	R405L	Missense	FALSE	Functional Impact score not available
8:143722095:G/A:1	MAPK15	ENST00000338033	P493P	Synonymous	FALSE	not protein-affecting
8:143917915:G/A:1	PLEC	ENST00000322810	A4106V	Missense	FALSE	Functional Impact score not available
8:143920817:G/A:1	PLEC	ENST00000322810	R3139*	Nonsense	FALSE	Functional Impact score not available
8:144435016:C/T:1	TONSL	ENST00000409379		SpliceDonorSNV	FALSE	Functional Impact score not available
8:1632837:C/T:1	DLGAP2	ENST00000421627	A454V	Missense	FALSE	Functional Impact score not available
8:1678375:C/T:1	DLGAP2	ENST00000421627	A737V	Missense	FALSE	Functional Impact score not available
8:17105562:G/A:1	MICU3	ENST00000318063	R412H	Missense	FALSE	Functional Impact score not available
8:20249863:G/A:1	LZTS1	ENST00000381569	Y550Y	Synonymous	FALSE	not protein-affecting
8:2093974:G/A:1	MYOM2	ENST00000262113	V670M	Missense	FALSE	Functional Impact score not available
8:2144758:C/T:1	MYOM2	ENST00000262113	S1392L	Missense	FALSE	Functional Impact score not available
8:22197384:G/A:1	BMP1	ENST00000306385	V691M	Missense	FALSE	Functional Impact score not available
8:22207387:C/T:1	BMP1	ENST00000306385	P816S	Missense	FALSE	Functional Impact score not available
8:23436939:C/T:1	ENTPD4	ENST00000358689	A457T	Missense	FALSE	Functional Impact score not available
8:23571994:G/C:1	SLC25A37	ENST00000519973		3-UTRSNV	FALSE	not protein-affecting
8:25336369:T/C:1	DOCK5	ENST00000276440	L775L	Synonymous	FALSE	not protein-affecting
8:26864573:G/A:1	ADRA1A	ENST00000380586	R133C	Missense	FALSE	Functional Impact score not available
8:28069603:C/G:1	NUGGC	ENST00000413272	Q66H	Missense	FALSE	Functional Impact score not available
8:28717972:C/A:1	EXTL3	ENST00000220562	P638H	Missense	FALSE	Functional Impact score not available
8:28859564:C/A:1	INTS9	ENST00000521022		SpliceAcceptorSNV	FALSE	Functional Impact score not available
8:30156347:C/T:1	DCTN6	ENST00000221114		5-UTRSNV	FALSE	not protein-affecting
8:31067114:C/T:1	WRN	ENST00000298139	R196C	Missense	FALSE	Functional Impact score not available
8:37871396:C/A:1	RAB11FIP1	ENST00000330843	A1136S	Missense	FALSE	Functional Impact score not available
8:38238290:G/C:1	DDHD2	ENST00000397166		IntronicSNV	FALSE	not protein-affecting
8:38249732:C/G:1	DDHD2	ENST00000397166	Q425E	Missense	FALSE	Functional Impact score not available
8:39788713:C/A:1	ADAM2	ENST00000265708	V200F	Missense	FALSE	Functional Impact score not available
8:40674851:C/G:1	ZMAT4	ENST00000297737	D144H	Missense	FALSE	Functional Impact score not available
8:41655750:G/A:1	ANK1	ENST00000265709	H1891Y	Missense	FALSE	Functional Impact score not available
8:41706185:A/G:1	ANK1	ENST00000265709	D718D	Synonymous	FALSE	not protein-affecting
8:42272145:G/A:1	IKBKB	ENST00000520810	W15*	Nonsense	FALSE	predicted driver: tier 2
8:42272146:G/A:1	IKBKB	ENST00000520810	E16K	Missense	FALSE	Functional Impact score not available
8:54621290:C/T:1	RP1	ENST00000220676	H108H	Synonymous	FALSE	not protein-affecting
8:54626977:A/G:1	RP1	ENST00000220676	N1032S	Missense	FALSE	Functional Impact score not available
8:55103175:C/A:1	XKR4	ENST00000327381	S229R	Missense	FALSE	Functional Impact score not available
8:58491682:G/C:1	CYP7A1	ENST00000301645	P436P	Synonymous	FALSE	not protein-affecting
8:66429102:G/A:1	RRS1	ENST00000320270		5-UTRSNV	FALSE	not protein-affecting
8:68121013:C/T:1	PREX2	ENST00000288368	R1230W	Missense	FALSE	Functional Impact score not available
8:70669134:G/A:1	LACTB2	ENST00000276590		5-UTRSNV	FALSE	not protein-affecting
8:75016569:G/C:1	CRISPLD1	ENST00000262207	G244G	Synonymous	FALSE	not protein-affecting
8:76851634:A/T:1	ZFHX4	ENST00000521891	K1571N	Missense	FALSE	Functional Impact score not available
8:76852869:G/A:1	ZFHX4	ENST00000521891	R1983H	Missense	FALSE	Functional Impact score not available
8:80976741:T/G:1	PAG1	ENST00000220597	T368P	Missense	FALSE	Functional Impact score not available
8:81758290:G/A:1	CHMP4C	ENST00000297265	R211Q	Missense	FALSE	Functional Impact score not available
8:91970779:C/T:1	RUNX1T1	ENST00000436581	R484Q	Missense	FALSE	Functional Impact score not available
8:96250907:T/A:1	MTERF3	ENST00000287025	R226W	Missense	FALSE	Functional Impact score not available
8:98140176:C/A:1	POP1	ENST00000401707	F487L	Missense	FALSE	Functional Impact score not available
8:99481713:C/A:1	VPS13B	ENST00000358544	P1261T	Missense	FALSE	Functional Impact score not available
9:100327916:G/C:1	TEX10	ENST00000374902	Q558E	Missense	FALSE	Functional Impact score not available
9:104127424:G/A:1	SMC2	ENST00000286398	E912K	Missense	FALSE	Functional Impact score not available
9:111327904:G/A:1	OR2K2	ENST00000302681	T177M	Missense	FALSE	Functional Impact score not available
9:114074967:G/C:1	AMBP	ENST00000265132	H110Q	Missense	FALSE	Functional Impact score not available
9:117291420:C/A:1	ASTN2	ENST00000361209	S179I	Missense	FALSE	Functional Impact score not available
9:123010462:C/G:1	RABGAP1	ENST00000373647	R495G	Missense	FALSE	Functional Impact score not available
9:124554541:G/A:1	NR6A1	ENST00000487099	R58*	Nonsense	FALSE	Functional Impact score not available
9:124881955:C/T:1	GOLGA1	ENST00000373555		SpliceAcceptorSNV	FALSE	Functional Impact score not available
9:126693232:G/A:1	LMX1B	ENST00000355497	R217Q	Missense	FALSE	Functional Impact score not available
9:12698537:G/C:1	TYRP1	ENST00000388918	L265F	Missense	FALSE	Functional Impact score not available
9:127510251:G/C:1	FAM129B	ENST00000373312	V352V	Synonymous	FALSE	not protein-affecting
9:127749233:G/A:1	SH2D3C	ENST00000314830	R373C	Missense	FALSE	Functional Impact score not available
9:128624356:C/G:1	SPTAN1	ENST00000372739	S1954*	Nonsense	FALSE	predicted driver: tier 1
9:128751158:G/A:1	ZER1	ENST00000291900	R383R	Synonymous	FALSE	not protein-affecting
9:128907605:G/A:1	LRRC8A	ENST00000259324	P147P	Synonymous	FALSE	not protein-affecting
9:130479801:G/A:1	ASS1	ENST00000372394		SpliceDonorSNV	FALSE	Functional Impact score not available
9:134701302:G/A:1	COL5A1	ENST00000371817	G208D	Missense	FALSE	Functional Impact score not available
9:134761959:C/T:1	COL5A1	ENST00000371817	P657L	Missense	FALSE	Functional Impact score not available
9:135501857:G/C:1	MRPS2	ENST00000371785	K61N	Missense	FALSE	Functional Impact score not available
9:136199033:G/A:1	LHX3	ENST00000371746	R166C	Missense	FALSE	Functional Impact score not available
9:136334487:C/T:1	GPSM1	ENST00000440944	R37C	Missense	FALSE	Functional Impact score not available
9:136466262:A/G:1	SEC16A	ENST00000313050		SpliceDonorSNV	FALSE	Functional Impact score not available
9:136517846:G/A:1	NOTCH1	ENST00000277541	C449C	Synonymous	FALSE	not protein-affecting
9:137034743:T/A:1	C9orf139	ENST00000314330	C88S	Missense	FALSE	Functional Impact score not available
9:137050436:A/T:1	ENTPD2	ENST00000355097	F293I	Missense	FALSE	Functional Impact score not available
9:137612888:CTTTGCAGCCATCCG/-:1	ARRDC1	ENST00000371421		SpliceAcceptorBlockSubstitution	FALSE	Functional Impact score not available
9:138025037:G/A:1	CACNA1B	ENST00000371355	V1052M	Missense	FALSE	Functional Impact score not available
9:18706846:C/T:1	ADAMTSL1	ENST00000380548	S558S	Synonymous	FALSE	not protein-affecting
9:19786149:G/A:1	SLC24A2	ENST00000341998	R240*	Nonsense	FALSE	Functional Impact score not available
9:215392:C/T:1	C9orf66	ENST00000382387	R2K	Missense	FALSE	Functional Impact score not available
9:27158049:G/T:1	TEK	ENST00000380036	E91*	Nonsense	FALSE	Functional Impact score not available
9:34256763:A/G:1	KIF24	ENST00000402558	Y948Y	Synonymous	FALSE	not protein-affecting
9:35094076:C/A:1	PIGO	ENST00000378617		IntronicSNV	FALSE	not protein-affecting
9:35733438:T/C:1	CREB3	ENST00000353704	L130L	Synonymous	FALSE	not protein-affecting
9:36170828:C/T:1	CCIN	ENST00000335119	V442V	Synonymous	FALSE	not protein-affecting
9:36351126:C/G:1	RNF38	ENST00000259605	E418Q	Missense	FALSE	Functional Impact score not available
9:36351153:C/T:1	RNF38	ENST00000259605	E409K	Missense	FALSE	Functional Impact score not available
9:37425978:G/A:1	GRHPR	ENST00000318158	D91N	Missense	FALSE	Functional Impact score not available
9:39360007:G/A:1	SPATA31A1	ENST00000377647	V748M	Missense	FALSE	Functional Impact score not available
9:5064981:A/G:1	JAK2	ENST00000381652	K385K	Synonymous	FALSE	not protein-affecting
9:5535034:G/A:1	PDCD1LG2	ENST00000397747	L115L	Synonymous	FALSE	not protein-affecting
9:74762079:C/T:1	TRPM6	ENST00000360774	R1531H	Missense	FALSE	Functional Impact score not available
9:76503164:C/T:1	GCNT1	ENST00000442371	V261V	Synonymous	FALSE	not protein-affecting
9:76823674:T/C:1	PRUNE2	ENST00000376718	G238G	Synonymous	FALSE	not protein-affecting
9:81993174:A/T:1	SPATA31D1	ENST00000344803	M902L	Missense	FALSE	Functional Impact score not available
9:87969250:C/A:1	CDK20	ENST00000325303	D263Y	Missense	FALSE	Functional Impact score not available
9:90613160:C/T:1	DIRAS2	ENST00000375765		3-UTRSNV	FALSE	not protein-affecting
9:92032543:G/A:1	SPTLC1	ENST00000262554	V448V	Synonymous	FALSE	not protein-affecting
9:93107708:G/A:1	CARD19	ENST00000375464	T14T	Synonymous	FALSE	not protein-affecting
9:95915828:T/A:1	ERCC6L2	ENST00000288985	W328R	Missense	FALSE	Functional Impact score not available
9:97370051:A/G:1	C9orf174	ENST00000375202	E1484G	Missense	FALSE	Functional Impact score not available
X:100823992:C/T:1	CSTF2	ENST00000372972	P184L	Missense	FALSE	Functional Impact score not available
X:101553339:A/G:1	ARMCX1	ENST00000372829	T137A	Missense	FALSE	Functional Impact score not available
X:105219247:G/T:1	TEX13A	ENST00000413579	T316N	Missense	FALSE	Functional Impact score not available
X:106726997:C/T:1	RNF128	ENST00000255499	A28A	Synonymous	FALSE	not protein-affecting
X:107647653:G/A:1	PRPS1	ENST00000372435	G251E	Missense	FALSE	Functional Impact score not available
X:108073277:G/A:1	VSIG1	ENST00000415430	G235E	Missense	FALSE	Functional Impact score not available
X:109678381:G/T:1	ACSL4	ENST00000340800	D271E	Missense	FALSE	Functional Impact score not available
X:112454743:G/A:1	RTL4	ENST00000340433	T5T	Synonymous	FALSE	not protein-affecting
X:116462938:G/A:1	CT83	ENST00000371894		5-UTRSNV	FALSE	not protein-affecting
X:119087183:C/A:1	KIAA1210	ENST00000402510	K1349N	Missense	FALSE	Functional Impact score not available
X:119087537:C/A:1	KIAA1210	ENST00000402510	K1231N	Missense	FALSE	Functional Impact score not available
X:120109111:C/T:1	RHOXF1	ENST00000217999		3-UTRSNV	FALSE	not protein-affecting
X:126165421:G/A:1	DCAF12L2	ENST00000538699	G168G	Synonymous	FALSE	not protein-affecting
X:130131795:C/A:1	AIFM1	ENST00000287295	D485Y	Missense	FALSE	Functional Impact score not available
X:131081872:C/A:1	ARHGAP36	ENST00000276211	H69Q	Missense	FALSE	Functional Impact score not available
X:131084951:T/C:1	ARHGAP36	ENST00000276211	L281P	Missense	FALSE	Functional Impact score not available
X:133311272:C/A:1	GPC4	ENST00000370828	W288L	Missense	FALSE	Functional Impact score not available
X:136536083:G/A:1	VGLL1	ENST00000370634	T21T	Synonymous	FALSE	not protein-affecting
X:138710963:C/G:1	FGF13	ENST00000370603		IntronicSNV	FALSE	not protein-affecting
X:1389293:C/T:1	SLC25A6	ENST00000381401	Q182Q	Synonymous	FALSE	not protein-affecting
X:139582346:C/T:1	MCF2	ENST00000519895		3-UTRSNV	FALSE	not protein-affecting
X:141905471:C/T:1	MAGEC1	ENST00000285879	Q23*	Nonsense	FALSE	Functional Impact score not available
X:151648670:G/A:1	PASD1	ENST00000370357	A229T	Missense	FALSE	Functional Impact score not available
X:153543086:C/T:1	ATP2B3	ENST00000263519	A278A	Synonymous	FALSE	not protein-affecting
X:153921710:C/T:1	ARHGAP4	ENST00000370028	R56H	Missense	FALSE	Functional Impact score not available
X:154030848:G/A:1	MECP2	ENST00000453960	T339I	Missense	FALSE	Functional Impact score not available
X:154354907:T/C:1	FLNA	ENST00000369850	Y1712C	Missense	FALSE	Functional Impact score not available
X:154506787:G/A:1	FAM3A	ENST00000447601		3-UTRSNV	FALSE	not protein-affecting
X:18165134:G/A:1	BEND2	ENST00000380033	R759C	Missense	FALSE	Functional Impact score not available
X:22099099:G/A:1	PHEX	ENST00000379374	V343I	Missense	FALSE	Functional Impact score not available
X:26194907:G/A:1	MAGEB6	ENST00000379034	C354Y	Missense	FALSE	Functional Impact score not available
X:27748649:G/A:1	DCAF8L2	ENST00000451261	R585H	Missense	FALSE	Functional Impact score not available
X:299299:C/T:1	PLCXD1	ENST00000381657	D312D	Synonymous	FALSE	not protein-affecting
X:30308813:T/G:1	NR0B1	ENST00000378970	K184T	Missense	FALSE	Functional Impact score not available
X:30308949:G/C:1	NR0B1	ENST00000378970	H139D	Missense	FALSE	Functional Impact score not available
X:32468613:C/T:1	DMD	ENST00000357033	R1016Q	Missense	FALSE	Functional Impact score not available
X:34130819:C/T:1	FAM47A	ENST00000346193	R487Q	Missense	FALSE	Functional Impact score not available
X:34132057:G/A:1	FAM47A	ENST00000346193	D74D	Synonymous	FALSE	not protein-affecting
X:37008672:G/A:1	FAM47C	ENST00000358047	A88T	Missense	FALSE	Functional Impact score not available
X:37990949:A/T:1	HYPM	ENST00000341016	Q37L	Missense	FALSE	Functional Impact score not available
X:40062910:C/T:1	BCOR	ENST00000378444	E1337K	Missense	FALSE	Functional Impact score not available
X:40666815:A/C:1	MED14	ENST00000324817	L1057W	Missense	FALSE	Functional Impact score not available
X:45110249:AGTAAGTCAA/-:1	KDM6A	ENST00000377967		SpliceDonorBlockSubstitution	FALSE	predicted driver: tier 1
X:47641390:G/A:1	ELK1	ENST00000247161	Q18*	Nonsense	FALSE	Functional Impact score not available
X:48962655:C/T:1	KCND1	ENST00000218176	G624S	Missense	FALSE	Functional Impact score not available
X:49065556:C/A:1	CCDC120	ENST00000422185	P262Q	Missense	FALSE	Functional Impact score not available
X:50635166:C/G:1	SHROOM4	ENST00000376020	V303L	Missense	FALSE	Functional Impact score not available
X:50635665:G/A:1	SHROOM4	ENST00000376020	D136D	Synonymous	FALSE	not protein-affecting
X:55624065:A/G:1	FOXR2	ENST00000339140	E118E	Synonymous	FALSE	not protein-affecting
X:56284498:G/A:1	KLF8	ENST00000468660		3-UTRSNV	FALSE	not protein-affecting
X:57594319:G/A:1	ZXDB	ENST00000374888	A757A	Synonymous	FALSE	not protein-affecting
X:70493416:G/A:1	DLG3	ENST00000374360		IntronicSNV	FALSE	not protein-affecting
X:72044810:G/A:1	NHSL2	ENST00000540800		IntronicSNV	FALSE	not protein-affecting
X:75784962:G/A:1	MAGEE2	ENST00000373359	N30N	Synonymous	FALSE	not protein-affecting
X:80729988:G/A:1	BRWD3	ENST00000373275	T387M	Missense	FALSE	Functional Impact score not available
X:84107005:G/C:1	RPS6KA6	ENST00000262752	Q383E	Missense	FALSE	Functional Impact score not available
X:84469357:T/A:1	HDX	ENST00000297977	T122T	Synonymous	FALSE	not protein-affecting
X:87632279:G/A:1	KLHL4	ENST00000373114	R465H	Missense	FALSE	Functional Impact score not available
X:9033072:G/A:1	FAM9B	ENST00000327220		5-UTRSNV	FALSE	not protein-affecting
X:91835468:C/T:1	PCDH11X	ENST00000373094		5-UTRSNV	FALSE	not protein-affecting
X:96930761:T/G:1	DIAPH2	ENST00000324765	L336R	Missense	FALSE	Functional Impact score not available
Y:14830121:C/T:1	NLGN4Y	ENST00000339174	N401N	Synonymous	FALSE	not protein-affecting
Y:5100390:G/C:1	PCDH11Y	ENST00000362095	D938H	Missense	FALSE	Functional Impact score not available

## Sheet: ICGC_best prognosis
Variation ID	Gene	Transcript	Protein change	Consequence	Driver	Oncogenic classification
17:7577094:G/A:1	TP53	ENST00000269305	R282W	Missense	TRUE	known in: CANCER-PR
12:25398284:C/A:1	KRAS	ENST00000256078	G12V	Missense	TRUE	known in: acute myeloid leukemia,non-small cell lung carcinoma,thyroid cancer,ovarian cancer,colorectal cancer
10:89653864:AAGGTAAG/-:1	PTEN	ENST00000371953		SpliceDonorBlockSubstitution	TRUE	predicted driver: tier 1
7:151971132:C/T:1	KMT2C	ENST00000262189		IntronicSNV	TRUE	not protein-affecting
4:126325852:G/T:1	FAT4	ENST00000394329		IntronicSNV	TRUE	not protein-affecting
4:126251511:C/G:1	FAT4	ENST00000394329		IntronicSNV	TRUE	not protein-affecting
2:148638704:C/T:1	ACVR2A	ENST00000241416		IntronicSNV	TRUE	not protein-affecting
18:48577171:T/C:1	SMAD4	ENST00000342988		IntronicSNV	TRUE	not protein-affecting
17:56457184:T/A:1	RNF43	ENST00000584437		IntronicSNV	TRUE	not protein-affecting
15:101931121:A/C:1	PCSK6	ENST00000348070		IntronicSNV	TRUE	not protein-affecting
10:89666487:A/G:1	PTEN	ENST00000371953		IntronicSNV	TRUE	not protein-affecting
10:32571328:G/T:1	EPC1	ENST00000263062		IntronicSNV	TRUE	not protein-affecting
12:25398284:C/T:1	KRAS	ENST00000256078	G12D	Missense	TRUE	known in: ovarian cancer,thyroid cancer,acute myeloid leukemia,non-small cell lung carcinoma,colorectal cancer,lung cancer,pancreatic cancer,pancreatic carcinoma,tumor of exocrine pancreas
2:148602769:T/A:1	ACVR2A	ENST00000241416	C16*	Nonsense	TRUE	predicted driver: tier 1
7:152109314:G/C:1	KMT2C	ENST00000262189		IntronicSNV	TRUE	not protein-affecting
7:151848371:G/T:1	KMT2C	ENST00000262189		IntronicSNV	TRUE	not protein-affecting
3:30715679:A/T:1	TGFBR2	ENST00000359013	D471V	Missense	TRUE	Functional Impact score not available
17:11973245:T/C:1	MAP2K4	ENST00000353533		IntronicSNV	TRUE	not protein-affecting
15:101935745:C/T:1	PCSK6	ENST00000348070		IntronicSNV	TRUE	not protein-affecting
12:46192626:C/G:1	ARID2	ENST00000334344		IntronicSNV	TRUE	not protein-affecting
12:112889515:C/A:1	PTPN11	ENST00000351677		IntronicSNV	TRUE	not protein-affecting
12:46243362:G/A:1	ARID2	ENST00000334344		SpliceAcceptorSNV	TRUE	predicted driver: tier 1
7:152106510:C/T:1	KMT2C	ENST00000262189		IntronicSNV	TRUE	not protein-affecting
7:152058521:G/A:1	KMT2C	ENST00000262189		IntronicSNV	TRUE	not protein-affecting
7:151995193:A/G:1	KMT2C	ENST00000262189		IntronicSNV	TRUE	not protein-affecting
7:151986966:T/A:1	KMT2C	ENST00000262189		IntronicSNV	TRUE	not protein-affecting
4:126330200:T/C:1	FAT4	ENST00000394329		IntronicSNV	TRUE	not protein-affecting
17:7579630:T/C:1	TP53	ENST00000269305		IntronicSNV	TRUE	not protein-affecting
16:3792038:C/A:1	CREBBP	ENST00000262367		IntronicSNV	TRUE	not protein-affecting
15:101975718:C/A:1	PCSK6	ENST00000348070		IntronicSNV	TRUE	not protein-affecting
12:46287815:G/T:1	ARID2	ENST00000334344		IntronicSNV	TRUE	not protein-affecting
12:46287814:G/T:1	ARID2	ENST00000334344		IntronicSNV	TRUE	not protein-affecting
10:89674188:T/C:1	PTEN	ENST00000371953		IntronicSNV	TRUE	not protein-affecting
9:21971120:G/A:1	CDKN2A	ENST00000304494	R80*	Nonsense	TRUE	known in: melanoma
12:25398285:C/G:1	KRAS	ENST00000256078	G12R	Missense	TRUE	known in: thyroid cancer,ovarian cancer,colorectal cancer,pancreatic cancer,non-small cell lung carcinoma
3:30729962:C/T:1	TGFBR2	ENST00000359013	R520*	Nonsense	TRUE	predicted driver: tier 1
1:27094779:C/G:1	ARID1A	ENST00000324856		IntronicSNV	TRUE	not protein-affecting
12:25398284:C/A:1	KRAS	ENST00000256078	G12V	Missense	TRUE	known in: ovarian cancer,non-small cell lung carcinoma,colorectal cancer,thyroid cancer,acute myeloid leukemia
3:30666059:G/C:1	TGFBR2	ENST00000359013		IntronicSNV	TRUE	not protein-affecting
2:148626190:T/-:1	ACVR2A	ENST00000241416		IntronicSNV	TRUE	not protein-affecting
11:108165546:T/C:1	ATM	ENST00000278616		IntronicSNV	TRUE	not protein-affecting
19:1207162:A/T:1	STK11	ENST00000326873	K84*	Nonsense	TRUE	known in: CANCER-PR
12:25398284:C/T:1	KRAS	ENST00000256078	G12D	Missense	TRUE	known in: ovarian cancer,lung cancer,pancreatic carcinoma,non-small cell lung carcinoma,pancreatic cancer,thyroid cancer,acute myeloid leukemia,tumor of exocrine pancreas,colorectal cancer
18:48604755:A/T:1	SMAD4	ENST00000342988	E526V	Missense	TRUE	predicted driver: tier 1
17:41268695:C/T:1	BRCA1	ENST00000357654		IntronicSNV	TRUE	not protein-affecting
9:21971028:C/T:1	CDKN2A	ENST00000304494	W110*	Nonsense	TRUE	known in: cancer
12:25398285:C/G:1	KRAS	ENST00000256078	G12R	Missense	TRUE	known in: pancreatic cancer,ovarian cancer,colorectal cancer,non-small cell lung carcinoma,thyroid cancer
17:41266729:A/G:1	BRCA1	ENST00000357654		IntronicSNV	TRUE	not protein-affecting
17:7578212:G/A:1	TP53	ENST00000269305	R213*	Nonsense	TRUE	known in: CANCER-PR
12:25398284:C/T:1	KRAS	ENST00000256078	G12D	Missense	TRUE	known in: non-small cell lung carcinoma,acute myeloid leukemia,pancreatic carcinoma,colorectal cancer,thyroid cancer,lung cancer,ovarian cancer,tumor of exocrine pancreas,pancreatic cancer
9:21971057:C/T:1	CDKN2A	ENST00000304494	G101R	Missense	TRUE	Functional Impact score not available
7:140447896:G/T:1	BRAF	ENST00000288602		IntronicSNV	TRUE	not protein-affecting
4:187602118:C/T:1	FAT1	ENST00000441802		IntronicSNV	TRUE	not protein-affecting
4:126314299:C/A:1	FAT4	ENST00000394329		IntronicSNV	TRUE	not protein-affecting
4:126296409:C/T:1	FAT4	ENST00000394329		IntronicSNV	TRUE	not protein-affecting
22:41498625:G/A:1	EP300	ENST00000263253		IntronicSNV	TRUE	not protein-affecting
17:11996369:C/A:1	MAP2K4	ENST00000353533		IntronicSNV	TRUE	not protein-affecting
12:46291036:T/G:1	ARID2	ENST00000334344		IntronicSNV	TRUE	not protein-affecting
11:108206399:T/C:1	ATM	ENST00000278616		IntronicSNV	TRUE	not protein-affecting
10:62022358:T/C:1	ANK3	ENST00000280772		IntronicSNV	TRUE	not protein-affecting
10:32605080:C/G:1	EPC1	ENST00000263062		IntronicSNV	TRUE	not protein-affecting
17:7577121:G/A:1	TP53	ENST00000269305	R273C	Missense	TRUE	known in: hepatocellular carcinoma,breast cancer,cancer,CANCER-PR,acute myeloid leukemia
12:25380275:T/G:1	KRAS	ENST00000256078	Q61H	Missense	TRUE	known in: lung adenocarcinoma,hepatocellular carcinoma,thyroid carcinoma,pancreas adenocarcinoma,chronic lymphocytic leukemia,gastric adenocarcinoma,lung squamous cell carcinoma,non-small cell lung carcinoma,multiple myeloma,skin melanoma,urinary bladder urothelial carcinoma,colorectal cancer,uterine corpus endometrial carcinoma,acute myeloid leukemia
7:140624550:G/A:1	BRAF	ENST00000288602		5-UTRSNV	TRUE	not protein-affecting
5:112136209:A/G:1	APC	ENST00000257430		IntronicSNV	TRUE	not protein-affecting
18:48577503:A/G:1	SMAD4	ENST00000342988		IntronicSNV	TRUE	not protein-affecting
15:101847523:C/T:1	PCSK6	ENST00000348070	E902K	Missense	TRUE	Functional Impact score not available
10:61804166:C/A:1	ANK3	ENST00000280772		IntronicSNV	TRUE	not protein-affecting
12:25398285:C/G:1	KRAS	ENST00000256078	G12R	Missense	TRUE	known in: colorectal cancer,non-small cell lung carcinoma,ovarian cancer,thyroid cancer,pancreatic cancer
8:38278154:G/A:1	FGFR1	ENST00000425967		IntronicSNV	TRUE	not protein-affecting
22:41520289:T/A:1	EP300	ENST00000263253		IntronicSNV	TRUE	not protein-affecting
1:27106816:C/T:1	ARID1A	ENST00000324856	R2143C	Missense	TRUE	Functional Impact score not available
18:48611287:A/G:1	SMAD4	ENST00000342988		3-UTRSNV	TRUE	not protein-affecting
18:48610691:A/T:1	SMAD4	ENST00000342988		3-UTRSNV	TRUE	not protein-affecting
18:48609175:A/G:1	SMAD4	ENST00000342988		3-UTRSNV	TRUE	not protein-affecting
17:56474177:T/G:1	RNF43	ENST00000584437		IntronicSNV	TRUE	not protein-affecting
17:41241209:C/G:1	BRCA1	ENST00000357654		IntronicSNV	TRUE	not protein-affecting
14:62169571:A/G:1	HIF1A	ENST00000337138		IntronicSNV	TRUE	not protein-affecting
10:62018850:T/C:1	ANK3	ENST00000280772		IntronicSNV	TRUE	not protein-affecting
17:7578190:T/C:1	TP53	ENST00000269305	Y220C	Missense	TRUE	known in: uterine corpus endometrial carcinoma,uterine carcinosarcoma,breast cancer,pancreas adenocarcinoma,chromophobe adenocarcinoma,head and neck squamous cell carcinoma,gastric adenocarcinoma,prostate adenocarcinoma,CANCER-PR,hepatocellular carcinoma,brain glioma,glioblastoma multiforme,lung squamous cell carcinoma,lung adenocarcinoma,urinary bladder urothelial carcinoma,ovarian serous cystad…
12:25398284:C/T:1	KRAS	ENST00000256078	G12D	Missense	TRUE	known in: ovarian cancer,thyroid cancer,pancreatic cancer,non-small cell lung carcinoma,colorectal cancer,pancreatic carcinoma,acute myeloid leukemia,tumor of exocrine pancreas,lung cancer
4:187639501:A/G:1	FAT1	ENST00000441802		IntronicSNV	TRUE	not protein-affecting
3:30649340:T/A:1	TGFBR2	ENST00000359013		IntronicSNV	TRUE	not protein-affecting
17:7573120:C/T:1	TP53	ENST00000269305		IntronicSNV	TRUE	not protein-affecting
17:12032609:G/A:1	MAP2K4	ENST00000353533		IntronicSNV	TRUE	not protein-affecting
16:23616922:G/T:1	PALB2	ENST00000261584		IntronicSNV	TRUE	not protein-affecting
10:61906588:A/T:1	ANK3	ENST00000280772		IntronicSNV	TRUE	not protein-affecting
10:32603594:G/A:1	EPC1	ENST00000263062		IntronicSNV	TRUE	not protein-affecting
12:25398284:C/T:1	KRAS	ENST00000256078	G12D	Missense	TRUE	known in: ovarian cancer,acute myeloid leukemia,non-small cell lung carcinoma,lung cancer,tumor of exocrine pancreas,colorectal cancer,thyroid cancer,pancreatic cancer,pancreatic carcinoma
17:7578535:T/G:1	TP53	ENST00000269305	K132T	Missense	TRUE	predicted driver: tier 1
12:52369038:A/G:1	ACVR1B	ENST00000541224		IntronicSNV	TRUE	not protein-affecting
12:25398285:C/G:1	KRAS	ENST00000256078	G12R	Missense	TRUE	known in: colorectal cancer,thyroid cancer,non-small cell lung carcinoma,pancreatic cancer,ovarian cancer
17:7577142:C/T:1	TP53	ENST00000269305	G266R	Missense	TRUE	predicted driver: tier 1
8:38310137:T/C:1	FGFR1	ENST00000425967		IntronicSNV	TRUE	not protein-affecting
7:151943186:A/G:1	KMT2C	ENST00000262189		IntronicSNV	TRUE	not protein-affecting
7:151843999:A/T:1	KMT2C	ENST00000262189		IntronicSNV	TRUE	not protein-affecting
7:140468962:C/T:1	BRAF	ENST00000288602		IntronicSNV	TRUE	not protein-affecting
5:112143409:A/T:1	APC	ENST00000257430		IntronicSNV	TRUE	not protein-affecting
3:30716698:A/G:1	TGFBR2	ENST00000359013		IntronicSNV	TRUE	not protein-affecting
19:1212085:G/A:1	STK11	ENST00000326873		IntronicSNV	TRUE	not protein-affecting
19:11113903:G/A:1	SMARCA4	ENST00000358026		IntronicSNV	TRUE	not protein-affecting
12:46136991:A/C:1	ARID2	ENST00000334344		IntronicSNV	TRUE	not protein-affecting
10:62144811:C/T:1	ANK3	ENST00000280772		IntronicSNV	TRUE	not protein-affecting
12:25398284:C/A:1	KRAS	ENST00000256078	G12V	Missense	TRUE	known in: non-small cell lung carcinoma,colorectal cancer,acute myeloid leukemia,ovarian cancer,thyroid cancer
8:38271764:C/T:1	FGFR1	ENST00000425967	G729S	Missense	TRUE	Functional Impact score not available
7:152049136:A/C:1	KMT2C	ENST00000262189		IntronicSNV	TRUE	not protein-affecting
7:152042217:C/G:1	KMT2C	ENST00000262189		IntronicSNV	TRUE	not protein-affecting
7:140549106:T/C:1	BRAF	ENST00000288602		IntronicSNV	TRUE	not protein-affecting
7:140435565:C/T:1	BRAF	ENST00000288602		IntronicSNV	TRUE	not protein-affecting
5:112150359:G/A:1	APC	ENST00000257430		IntronicSNV	TRUE	not protein-affecting
4:126289811:T/C:1	FAT4	ENST00000394329		IntronicSNV	TRUE	not protein-affecting
3:30713450:T/G:1	TGFBR2	ENST00000359013	Y284D	Missense	TRUE	Functional Impact score not available
19:11164591:A/G:1	SMARCA4	ENST00000358026		IntronicSNV	TRUE	not protein-affecting
12:46245008:A/G:1	ARID2	ENST00000334344	Q1034Q	Synonymous	TRUE	not protein-affecting
12:46168998:G/T:1	ARID2	ENST00000334344		IntronicSNV	TRUE	not protein-affecting
12:25393205:G/A:1	KRAS	ENST00000256078		IntronicSNV	TRUE	not protein-affecting
10:61945691:T/C:1	ANK3	ENST00000280772		IntronicSNV	TRUE	not protein-affecting
10:61828717:A/G:1	ANK3	ENST00000280772	T3974T	Synonymous	TRUE	not protein-affecting
4:126411849:C/T:1	FAT4	ENST00000394329	N4624N	Synonymous	TRUE	not protein-affecting
12:52352444:G/A:1	ACVR1B	ENST00000541224		IntronicSNV	TRUE	not protein-affecting
12:25398284:C/T:1	KRAS	ENST00000256078	G12D	Missense	TRUE	known in: thyroid cancer,colorectal cancer,pancreatic cancer,non-small cell lung carcinoma,tumor of exocrine pancreas,ovarian cancer,lung cancer,acute myeloid leukemia,pancreatic carcinoma
18:48575152:C/T:1	SMAD4	ENST00000342988	Q116*	Nonsense	TRUE	predicted driver: tier 1
5:112139241:A/T:1	APC	ENST00000257430		IntronicSNV	TRUE	not protein-affecting
18:48598563:C/-:1	SMAD4	ENST00000342988		IntronicSNV	TRUE	not protein-affecting
17:41237244:T/G:1	BRCA1	ENST00000357654		IntronicSNV	TRUE	not protein-affecting
13:32951797:A/G:1	BRCA2	ENST00000380152		IntronicSNV	TRUE	not protein-affecting
10:62110943:A/C:1	ANK3	ENST00000280772		IntronicSNV	TRUE	not protein-affecting
10:61802964:T/C:1	ANK3	ENST00000280772		IntronicSNV	TRUE	not protein-affecting
12:25398284:C/A:1	KRAS	ENST00000256078	G12V	Missense	TRUE	known in: non-small cell lung carcinoma,ovarian cancer,acute myeloid leukemia,thyroid cancer,colorectal cancer
4:126381947:T/G:1	FAT4	ENST00000394329		IntronicSNV	TRUE	not protein-affecting
3:30735391:C/T:1	TGFBR2	ENST00000359013		3-UTRSNV	TRUE	not protein-affecting
2:148619253:G/A:1	ACVR2A	ENST00000241416		IntronicSNV	TRUE	not protein-affecting
1:27045798:T/C:1	ARID1A	ENST00000324856		IntronicSNV	TRUE	not protein-affecting
17:11933239:AAAAAAAG/-:1	MAP2K4	ENST00000353533		IntronicBlockSubstitution	TRUE	not protein-affecting
13:32928571:T/C:1	BRCA2	ENST00000380152		IntronicSNV	TRUE	not protein-affecting
12:46227179:T/G:1	ARID2	ENST00000334344		IntronicSNV	TRUE	not protein-affecting
12:46134621:TTTGGAGTTGTCTAATA/-:1	ARID2	ENST00000334344		IntronicBlockSubstitution	TRUE	not protein-affecting
12:25394634:T/C:1	KRAS	ENST00000256078		IntronicSNV	TRUE	not protein-affecting
10:62064558:T/C:1	ANK3	ENST00000280772		IntronicSNV	TRUE	not protein-affecting
10:62054322:C/T:1	ANK3	ENST00000280772		IntronicSNV	TRUE	not protein-affecting
10:61794050:C/T:1	ANK3	ENST00000280772		IntronicSNV	TRUE	not protein-affecting
12:25398285:C/G:1	KRAS	ENST00000256078	G12R	Missense	TRUE	known in: non-small cell lung carcinoma,thyroid cancer,pancreatic cancer,colorectal cancer,ovarian cancer
17:7578555:C/A:1	TP53	ENST00000269305		SpliceAcceptorSNV	TRUE	predicted driver: tier 1
8:38313812:C/T:1	FGFR1	ENST00000425967		IntronicSNV	TRUE	not protein-affecting
3:30674700:T/G:1	TGFBR2	ENST00000359013		IntronicSNV	TRUE	not protein-affecting
3:30673233:T/G:1	TGFBR2	ENST00000359013		IntronicSNV	TRUE	not protein-affecting
3:30663661:G/A:1	TGFBR2	ENST00000359013		IntronicSNV	TRUE	not protein-affecting
22:41492580:GGA/-:1	EP300	ENST00000263253		IntronicBlockSubstitution	TRUE	not protein-affecting
1:27066037:T/C:1	ARID1A	ENST00000324856		IntronicSNV	TRUE	not protein-affecting
1:27057860:C/A:1	ARID1A	ENST00000324856	S523Y	Missense	TRUE	Functional Impact score not available
19:11157514:C/T:1	SMARCA4	ENST00000358026		IntronicSNV	TRUE	not protein-affecting
19:11144711:T/G:1	SMARCA4	ENST00000358026		IntronicSNV	TRUE	not protein-affecting
10:89731334:G/C:1	PTEN	ENST00000371953		3-UTRSNV	TRUE	not protein-affecting
10:89731332:C/G:1	PTEN	ENST00000371953		3-UTRSNV	TRUE	not protein-affecting
10:32570254:G/A:1	EPC1	ENST00000263062		IntronicSNV	TRUE	not protein-affecting
12:25398284:C/T:1	KRAS	ENST00000256078	G12D	Missense	TRUE	known in: ovarian cancer,lung cancer,thyroid cancer,acute myeloid leukemia,non-small cell lung carcinoma,pancreatic cancer,colorectal cancer,pancreatic carcinoma,tumor of exocrine pancreas
17:56440741:C/T:1	RNF43	ENST00000584437	W159*	Nonsense	TRUE	predicted driver: tier 1
7:152002341:C/T:1	KMT2C	ENST00000262189		IntronicSNV	TRUE	not protein-affecting
5:112162629:T/C:1	APC	ENST00000257430		IntronicSNV	TRUE	not protein-affecting
4:187526600:T/G:1	FAT1	ENST00000441802		IntronicSNV	TRUE	not protein-affecting
4:126389212:G/A:1	FAT4	ENST00000394329		IntronicSNV	TRUE	not protein-affecting
1:27075538:C/T:1	ARID1A	ENST00000324856		IntronicSNV	TRUE	not protein-affecting
16:3915468:G/C:1	CREBBP	ENST00000262367		IntronicSNV	TRUE	not protein-affecting
16:3836599:A/G:1	CREBBP	ENST00000262367		IntronicSNV	TRUE	not protein-affecting
13:32925565:C/T:1	BRCA2	ENST00000380152		IntronicSNV	TRUE	not protein-affecting
12:52379005:A/C:1	ACVR1B	ENST00000541224	K378Q	Missense	TRUE	Functional Impact score not available
12:46293438:A/T:1	ARID2	ENST00000334344		IntronicSNV	TRUE	not protein-affecting
10:32562765:T/A:1	EPC1	ENST00000263062		IntronicSNV	TRUE	not protein-affecting
3:52715182:G/C:1	PBRM1	ENST00000394830		IntronicSNV	TRUE	not protein-affecting
3:30693353:C/T:1	TGFBR2	ENST00000359013		IntronicSNV	TRUE	not protein-affecting
3:30677098:A/C:1	TGFBR2	ENST00000359013		IntronicSNV	TRUE	not protein-affecting
19:11097175:A/C:1	SMARCA4	ENST00000358026	P222P	Synonymous	TRUE	not protein-affecting
17:7579350:A/T:1	TP53	ENST00000269305	F113I	Missense	TRUE	Functional Impact score not available
17:12016654:G/C:1	MAP2K4	ENST00000353533	A264P	Missense	TRUE	Functional Impact score not available
10:32634643:T/G:1	EPC1	ENST00000263062		IntronicSNV	TRUE	not protein-affecting
12:25398284:C/T:1	KRAS	ENST00000256078	G12D	Missense	TRUE	known in: acute myeloid leukemia,thyroid cancer,colorectal cancer,non-small cell lung carcinoma,tumor of exocrine pancreas,pancreatic carcinoma,ovarian cancer,lung cancer,pancreatic cancer
7:140569882:A/G:1	BRAF	ENST00000288602		IntronicSNV	TRUE	not protein-affecting
15:101875455:C/T:1	PCSK6	ENST00000348070		IntronicSNV	TRUE	not protein-affecting
11:108196237:T/C:1	ATM	ENST00000278616	L2258P	Missense	TRUE	Functional Impact score not available
12:25398285:C/G:1	KRAS	ENST00000256078	G12R	Missense	TRUE	known in: pancreatic cancer,thyroid cancer,colorectal cancer,non-small cell lung carcinoma,ovarian cancer
17:7578176:C/A:1	TP53	ENST00000269305		SpliceDonorSNV	TRUE	predicted driver: tier 1
9:21971323:A/C:1	CDKN2A	ENST00000304494		IntronicSNV	TRUE	not protein-affecting
4:126328219:T/C:1	FAT4	ENST00000394329	V1831A	Missense	TRUE	Functional Impact score not available
12:52354557:A/G:1	ACVR1B	ENST00000541224		IntronicSNV	TRUE	not protein-affecting
11:108159522:G/A:1	ATM	ENST00000278616		IntronicSNV	TRUE	not protein-affecting
12:25398284:C/T:1	KRAS	ENST00000256078	G12D	Missense	TRUE	known in: tumor of exocrine pancreas,non-small cell lung carcinoma,acute myeloid leukemia,ovarian cancer,pancreatic carcinoma,thyroid cancer,pancreatic cancer,lung cancer,colorectal cancer
8:38306847:T/C:1	FGFR1	ENST00000425967		IntronicSNV	TRUE	not protein-affecting
7:152027207:G/T:1	KMT2C	ENST00000262189		IntronicSNV	TRUE	not protein-affecting
4:126412441:C/A:1	FAT4	ENST00000394329	P4822T	Missense	TRUE	Functional Impact score not available
4:126389343:G/T:1	FAT4	ENST00000394329		IntronicSNV	TRUE	not protein-affecting
19:11075283:C/T:1	SMARCA4	ENST00000358026		IntronicSNV	TRUE	not protein-affecting
13:32935309:A/T:1	BRCA2	ENST00000380152		IntronicSNV	TRUE	not protein-affecting
13:32935226:A/G:1	BRCA2	ENST00000380152		IntronicSNV	TRUE	not protein-affecting
10:61903113:T/C:1	ANK3	ENST00000280772		IntronicSNV	TRUE	not protein-affecting
12:25380275:T/A:1	KRAS	ENST00000256078	Q61H	Missense	TRUE	known in: urinary bladder urothelial carcinoma,non-small cell lung carcinoma,lung squamous cell carcinoma,acute myeloid leukemia,hepatocellular carcinoma,gastric adenocarcinoma,thyroid carcinoma,colorectal cancer,uterine corpus endometrial carcinoma,pancreas adenocarcinoma,skin melanoma,lung adenocarcinoma,multiple myeloma,chronic lymphocytic leukemia
17:7578542:G/A:1	TP53	ENST00000269305	L130F	Missense	TRUE	predicted driver: tier 1
7:152106773:G/A:1	KMT2C	ENST00000262189		IntronicSNV	TRUE	not protein-affecting
7:140560304:A/T:1	BRAF	ENST00000288602		IntronicSNV	TRUE	not protein-affecting
3:30665768:C/A:1	TGFBR2	ENST00000359013		IntronicSNV	TRUE	not protein-affecting
19:11162369:G/A:1	SMARCA4	ENST00000358026		IntronicSNV	TRUE	not protein-affecting
16:3832988:G/A:1	CREBBP	ENST00000262367		IntronicSNV	TRUE	not protein-affecting
12:52385745:C/T:1	ACVR1B	ENST00000541224	P495S	Missense	TRUE	Functional Impact score not available
12:25398285:C/G:1	KRAS	ENST00000256078	G12R	Missense	TRUE	known in: non-small cell lung carcinoma,ovarian cancer,colorectal cancer,thyroid cancer,pancreatic cancer
3:52719763:A/G:1	PBRM1	ENST00000394830		SpliceDonorSNV	TRUE	predicted driver: tier 1
2:148605080:T/A:1	ACVR2A	ENST00000241416		IntronicSNV	TRUE	not protein-affecting
X:99645476:G/C:1	PCDH19	ENST00000373034		IntronicSNV	FALSE	not protein-affecting
X:99572779:T/A:1	PCDH19	ENST00000373034		IntronicSNV	FALSE	not protein-affecting
X:96833244:G/A:1	DIAPH2	ENST00000324765		IntronicSNV	FALSE	not protein-affecting
X:96826886:A/T:1	DIAPH2	ENST00000324765		IntronicSNV	FALSE	not protein-affecting
X:96802463:C/A:1	DIAPH2	ENST00000324765		IntronicSNV	FALSE	not protein-affecting
X:96569214:C/T:1	DIAPH2	ENST00000324765		IntronicSNV	FALSE	not protein-affecting
X:96227072:T/A:1	DIAPH2	ENST00000324765		IntronicSNV	FALSE	not protein-affecting
X:9538415:C/T:1	TBL1X	ENST00000217964		IntronicSNV	FALSE	not protein-affecting
X:91779882:A/G:1	PCDH11X	ENST00000373094		IntronicSNV	FALSE	not protein-affecting
X:91754829:T/C:1	PCDH11X	ENST00000373094		IntronicSNV	FALSE	not protein-affecting
X:91598090:C/A:1	PCDH11X	ENST00000373094		IntronicSNV	FALSE	not protein-affecting
X:91115976:T/A:1	PCDH11X	ENST00000373094		IntronicSNV	FALSE	not protein-affecting
X:89177136:G/C:1	TGIF2LX	ENST00000283891	D18H	Missense	FALSE	Functional Impact score not available
X:86890948:C/T:1	KLHL4	ENST00000373114		IntronicSNV	FALSE	not protein-affecting
X:86820928:C/A:1	KLHL4	ENST00000373114		IntronicSNV	FALSE	not protein-affecting
X:8673394:C/A:1	ANOS1	ENST00000262648		IntronicSNV	FALSE	not protein-affecting
X:86064687:T/C:1	DACH2	ENST00000373125		IntronicSNV	FALSE	not protein-affecting
X:86057707:A/T:1	DACH2	ENST00000373125		IntronicSNV	FALSE	not protein-affecting
X:85918710:A/-:1	DACH2	ENST00000373125		IntronicSNV	FALSE	not protein-affecting
X:85884312:C/T:1	DACH2	ENST00000373125		IntronicSNV	FALSE	not protein-affecting
X:85834442:C/T:1	DACH2	ENST00000373125		IntronicSNV	FALSE	not protein-affecting
X:85759779:A/G:1	DACH2	ENST00000373125		IntronicSNV	FALSE	not protein-affecting
X:85759544:C/T:1	DACH2	ENST00000373125		IntronicSNV	FALSE	not protein-affecting
X:85628948:A/C:1	DACH2	ENST00000373125		IntronicSNV	FALSE	not protein-affecting
X:85583619:C/A:1	DACH2	ENST00000373125		IntronicSNV	FALSE	not protein-affecting
X:85521102:A/T:1	DACH2	ENST00000373125		IntronicSNV	FALSE	not protein-affecting
X:85516562:T/C:1	DACH2	ENST00000373125		IntronicSNV	FALSE	not protein-affecting
X:85241753:C/G:1	CHM	ENST00000357749		IntronicSNV	FALSE	not protein-affecting
X:85219424:A/C:1	CHM	ENST00000357749		IntronicSNV	FALSE	not protein-affecting
X:85201369:G/A:1	CHM	ENST00000357749		IntronicSNV	FALSE	not protein-affecting
X:79282578:T/C:1	TBX22	ENST00000373294		IntronicSNV	FALSE	not protein-affecting
X:77574332:C/T:1	CYSLTR1	ENST00000373304		IntronicSNV	FALSE	not protein-affecting
X:77540124:C/T:1	CYSLTR1	ENST00000373304		IntronicSNV	FALSE	not protein-affecting
X:77034656:C/T:1	ATRX	ENST00000373344		IntronicSNV	FALSE	not protein-affecting
X:74699344:T/C:1	ZDHHC15	ENST00000373367		IntronicSNV	FALSE	not protein-affecting
X:74672832:T/A:1	ZDHHC15	ENST00000373367		IntronicSNV	FALSE	not protein-affecting
X:74631169:T/C:1	ZDHHC15	ENST00000373367		IntronicSNV	FALSE	not protein-affecting
X:74627324:G/A:1	ZDHHC15	ENST00000373367		IntronicSNV	FALSE	not protein-affecting
X:73817794:G/T:1	RLIM	ENST00000332687		IntronicSNV	FALSE	not protein-affecting
X:73751085:G/T:1	SLC16A2	ENST00000276033		IntronicSNV	FALSE	not protein-affecting
X:72799301:T/A:1	CHIC1	ENST00000373502		IntronicSNV	FALSE	not protein-affecting
X:70823604:T/C:1	GCNA	ENST00000373695	P159P	Synonymous	FALSE	not protein-affecting
X:70676572:C/A:1	TAF1	ENST00000276072		IntronicSNV	FALSE	not protein-affecting
X:70517709:G/T:1	NONO	ENST00000276079	R351L	Missense	FALSE	Functional Impact score not available
X:70329523:G/A:1	IL2RG	ENST00000374202		IntronicSNV	FALSE	not protein-affecting
X:7017254:T/C:1	PUDP	ENST00000424830		IntronicSNV	FALSE	not protein-affecting
X:70094908:C/T:1	TEX11	ENST00000395889		IntronicSNV	FALSE	not protein-affecting
X:69974849:A/G:1	TEX11	ENST00000395889		IntronicSNV	FALSE	not protein-affecting
X:69119103:A/T:1	EDA	ENST00000374552		IntronicSNV	FALSE	not protein-affecting
X:66823089:A/C:1	AR	ENST00000374690		IntronicSNV	FALSE	not protein-affecting
X:66809170:A/G:1	AR	ENST00000374690		IntronicSNV	FALSE	not protein-affecting
X:62974770:C/A:1	ARHGEF9	ENST00000253401		5-UTRSNV	FALSE	not protein-affecting
X:5986926:A/T:1	NLGN4X	ENST00000381095		IntronicSNV	FALSE	not protein-affecting
X:5838645:G/T:1	NLGN4X	ENST00000381095		IntronicSNV	FALSE	not protein-affecting
X:5820276:T/G:1	NLGN4X	ENST00000381095		IntronicSNV	FALSE	not protein-affecting
X:57454133:G/C:1	FAAH2	ENST00000374900		IntronicSNV	FALSE	not protein-affecting
X:54223326:T/C:1	WNK3	ENST00000354646		3-UTRSNV	FALSE	not protein-affecting
X:54191423:T/C:1	FAM120C	ENST00000375180		IntronicSNV	FALSE	not protein-affecting
X:53314108:C/T:1	IQSEC2	ENST00000396435		IntronicSNV	FALSE	not protein-affecting
X:53108797:G/A:1	GPR173	ENST00000332582		3-UTRSNV	FALSE	not protein-affecting
X:52675708:C/T:1	SSX7	ENST00000298181		IntronicSNV	FALSE	not protein-affecting
X:50556188:A/G:1	SHROOM4	ENST00000376020		IntronicSNV	FALSE	not protein-affecting
X:50552468:G/T:1	SHROOM4	ENST00000376020		IntronicSNV	FALSE	not protein-affecting
X:50440173:C/T:1	SHROOM4	ENST00000376020		IntronicSNV	FALSE	not protein-affecting
X:50389709:T/A:1	SHROOM4	ENST00000376020		IntronicSNV	FALSE	not protein-affecting
X:50062914:C/G:1	CCNB3	ENST00000376042		IntronicSNV	FALSE	not protein-affecting
X:50043814:T/G:1	CCNB3	ENST00000376042		IntronicSNV	FALSE	not protein-affecting
X:48821835:G/A:1	KCND1	ENST00000218176		IntronicSNV	FALSE	not protein-affecting
X:48690359:C/T:1	PCSK1N	ENST00000218230	P169P	Synonymous	FALSE	not protein-affecting
X:48336585:C/T:1	FTSJ1	ENST00000348411		IntronicSNV	FALSE	not protein-affecting
X:48322220:A/G:1	SLC38A5	ENST00000376876		IntronicSNV	FALSE	not protein-affecting
X:47504667:C/T:1	ELK1	ENST00000247161		IntronicSNV	FALSE	not protein-affecting
X:46821180:G/A:1	PHF16	ENST00000218343		IntronicSNV	FALSE	not protein-affecting
X:45049872:A/G:1	CXorf36	ENST00000398000		IntronicSNV	FALSE	not protein-affecting
X:38321419:T/A:1	AF241726.2	ENST00000465127		IntronicSNV	FALSE	not protein-affecting
X:38305631:C/T:1	AF241726.2	ENST00000465127		IntronicSNV	FALSE	not protein-affecting
X:38202549:A/C:1	AF241726.2	ENST00000465127		IntronicSNV	FALSE	not protein-affecting
X:38122140:G/T:1	AF241726.2	ENST00000465127		IntronicSNV	FALSE	not protein-affecting
X:37875474:A/T:1	AF241726.2	ENST00000465127		IntronicSNV	FALSE	not protein-affecting
X:3628924:G/A:1	PRKX	ENST00000262848		IntronicSNV	FALSE	not protein-affecting
X:36148807:G/T:1	CFAP47	ENST00000378660		IntronicSNV	FALSE	not protein-affecting
X:34650405:A/T:1	TMEM47	ENST00000275954		IntronicSNV	FALSE	not protein-affecting
X:33003311:G/A:1	DMD	ENST00000357033		IntronicSNV	FALSE	not protein-affecting
X:32968383:A/C:1	DMD	ENST00000357033		IntronicSNV	FALSE	not protein-affecting
X:31808987:G/A:1	DMD	ENST00000357033		IntronicSNV	FALSE	not protein-affecting
X:31487910:C/A:1	DMD	ENST00000357033		IntronicSNV	FALSE	not protein-affecting
X:31187455:A/G:1	DMD	ENST00000357033		IntronicSNV	FALSE	not protein-affecting
X:30739979:G/C:1	GK	ENST00000378943		IntronicSNV	FALSE	not protein-affecting
X:30269596:C/T:1	MAGEB1	ENST00000378981	A329V	Missense	FALSE	Functional Impact score not available
X:29736025:C/T:1	IL1RAPL1	ENST00000378993		IntronicSNV	FALSE	not protein-affecting
X:29614468:C/G:1	IL1RAPL1	ENST00000378993		IntronicSNV	FALSE	not protein-affecting
X:29337377:C/T:1	IL1RAPL1	ENST00000378993		IntronicSNV	FALSE	not protein-affecting
X:29255115:C/T:1	IL1RAPL1	ENST00000378993		IntronicSNV	FALSE	not protein-affecting
X:29149949:G/A:1	IL1RAPL1	ENST00000378993		IntronicSNV	FALSE	not protein-affecting
X:28891296:C/T:1	IL1RAPL1	ENST00000378993		IntronicSNV	FALSE	not protein-affecting
X:28877714:C/G:1	IL1RAPL1	ENST00000378993		IntronicSNV	FALSE	not protein-affecting
X:28826909:A/T:1	IL1RAPL1	ENST00000378993		IntronicSNV	FALSE	not protein-affecting
X:28701655:C/T:1	IL1RAPL1	ENST00000378993		IntronicSNV	FALSE	not protein-affecting
X:27641722:C/A:1	DCAF8L2	ENST00000451261		IntronicSNV	FALSE	not protein-affecting
X:24747851:C/-:1	POLA1	ENST00000379059		IntronicSNV	FALSE	not protein-affecting
X:23352595:C/T:1	PTCHD1	ENST00000379361		5-UTRSNV	FALSE	not protein-affecting
X:21903191:T/-:1	MBTPS2	ENST00000379484		3-UTRSNV	FALSE	not protein-affecting
X:21653528:A/G:1	CNKSR2	ENST00000379510		IntronicSNV	FALSE	not protein-affecting
X:19860551:G/A:1	SH3KBP1	ENST00000397821		IntronicSNV	FALSE	not protein-affecting
X:18947115:T/G:1	PHKA2	ENST00000379942		IntronicSNV	FALSE	not protein-affecting
X:18672912:A/G:1	RS1	ENST00000379984		IntronicSNV	FALSE	not protein-affecting
X:18181371:A/C:1	BEND2	ENST00000380033		3-UTRSNV	FALSE	not protein-affecting
X:17452381:G/T:1	NHS	ENST00000380060		IntronicSNV	FALSE	not protein-affecting
X:17398576:C/T:1	NHS	ENST00000380060		IntronicSNV	FALSE	not protein-affecting
X:16998957:G/A:1	REPS2	ENST00000357277		IntronicSNV	FALSE	not protein-affecting
X:154272469:C/T:1	FUNDC2	ENST00000369498		IntronicSNV	FALSE	not protein-affecting
X:154076074:T/A:1	F8	ENST00000360256		IntronicSNV	FALSE	not protein-affecting
X:154076067:A/C:1	F8	ENST00000360256		IntronicSNV	FALSE	not protein-affecting
X:154076037:A/G:1	F8	ENST00000360256		IntronicSNV	FALSE	not protein-affecting
X:153775854:G/C:1	IKBKG	ENST00000369609		IntronicSNV	FALSE	not protein-affecting
X:153552839:C/A:1	TKTL1	ENST00000369915		IntronicSNV	FALSE	not protein-affecting
X:153140081:G/T:1	L1CAM	ENST00000370060		IntronicSNV	FALSE	not protein-affecting
X:153055456:G/T:1	IDH3G	ENST00000217901		IntronicSNV	FALSE	not protein-affecting
X:153049167:G/A:1	SRPK3	ENST00000370101		IntronicSNV	FALSE	not protein-affecting
X:151527367:C/A:1	GABRA3	ENST00000370314		IntronicSNV	FALSE	not protein-affecting
X:151453867:A/T:1	GABRA3	ENST00000370314		IntronicSNV	FALSE	not protein-affecting
X:151423247:C/T:1	GABRA3	ENST00000370314		IntronicSNV	FALSE	not protein-affecting
X:151387906:C/T:1	GABRA3	ENST00000370314		IntronicSNV	FALSE	not protein-affecting
X:150812261:T/G:1	PASD1	ENST00000370357		IntronicSNV	FALSE	not protein-affecting
X:150791561:C/A:1	PASD1	ENST00000370357		IntronicSNV	FALSE	not protein-affecting
X:150056059:G/C:1	CD99L2	ENST00000370377		IntronicSNV	FALSE	not protein-affecting
X:150025256:T/A:1	CD99L2	ENST00000370377		IntronicSNV	FALSE	not protein-affecting
X:149904369:C/G:1	MTMR1	ENST00000544228		IntronicSNV	FALSE	not protein-affecting
X:149886222:G/T:1	MTMR1	ENST00000544228		IntronicSNV	FALSE	not protein-affecting
X:149886221:A/T:1	MTMR1	ENST00000544228		IntronicSNV	FALSE	not protein-affecting
X:148057634:C/A:1	AFF2	ENST00000370460		IntronicSNV	FALSE	not protein-affecting
X:148057633:C/A:1	AFF2	ENST00000370460		IntronicSNV	FALSE	not protein-affecting
X:148037162:A/T:1	AFF2	ENST00000370460	Q529H	Missense	FALSE	Functional Impact score not available
X:148037122:T/A:1	AFF2	ENST00000370460		IntronicSNV	FALSE	not protein-affecting
X:147942554:T/C:1	AFF2	ENST00000370460		IntronicSNV	FALSE	not protein-affecting
X:147882100:T/G:1	AFF2	ENST00000370460		IntronicSNV	FALSE	not protein-affecting
X:147882088:T/A:1	AFF2	ENST00000370460		IntronicSNV	FALSE	not protein-affecting
X:147837906:C/A:1	AFF2	ENST00000370460		IntronicSNV	FALSE	not protein-affecting
X:147770799:T/C:1	AFF2	ENST00000370460		IntronicSNV	FALSE	not protein-affecting
X:147754294:G/C:1	AFF2	ENST00000370460		IntronicSNV	FALSE	not protein-affecting
X:14548388:G/A:1	GLRA2	ENST00000218075		IntronicSNV	FALSE	not protein-affecting
X:144334607:C/T:1	SPANXN1	ENST00000370493		IntronicSNV	FALSE	not protein-affecting
X:142600750:A/T:1	SPANXN3	ENST00000370503		IntronicSNV	FALSE	not protein-affecting
X:140786576:T/C:1	SPANXD	ENST00000370515		5-UTRSNV	FALSE	not protein-affecting
X:139793795:G/A:1	LINC00632	ENST00000370535	V7I	Missense	FALSE	Functional Impact score not available
X:138181468:A/C:1	FGF13	ENST00000370603		IntronicSNV	FALSE	not protein-affecting
X:137919460:C/T:1	FGF13	ENST00000370603		IntronicSNV	FALSE	not protein-affecting
X:13623545:A/T:1	EGFL6	ENST00000380602		IntronicSNV	FALSE	not protein-affecting
X:13611960:G/T:1	EGFL6	ENST00000380602		IntronicSNV	FALSE	not protein-affecting
X:135791700:T/C:1	ARHGEF6	ENST00000250617		IntronicSNV	FALSE	not protein-affecting
X:135230405:T/G:1	FHL1	ENST00000394155		IntronicSNV	FALSE	not protein-affecting
X:135120599:T/A:1	SLC9A6	ENST00000370695		IntronicSNV	FALSE	not protein-affecting
X:133378737:A/T:1	CCDC160	ENST00000517294		IntronicSNV	FALSE	not protein-affecting
X:132925839:C/T:1	GPC3	ENST00000370818		IntronicSNV	FALSE	not protein-affecting
X:132783584:G/C:1	GPC3	ENST00000370818		IntronicSNV	FALSE	not protein-affecting
X:131157842:G/A:1	STK26	ENST00000394334		IntronicSNV	FALSE	not protein-affecting
X:130200784:A/C:1	ARHGAP36	ENST00000276211		IntronicSNV	FALSE	not protein-affecting
X:129816976:C/A:1	ENOX2	ENST00000338144		IntronicSNV	FALSE	not protein-affecting
X:129816975:C/A:1	ENOX2	ENST00000338144		IntronicSNV	FALSE	not protein-affecting
X:129541805:A/T:1	RBMX2	ENST00000305536		IntronicSNV	FALSE	not protein-affecting
X:129363617:A/T:1	ZNF280C	ENST00000370978		IntronicSNV	FALSE	not protein-affecting
X:129049488:G/A:1	UTP14A	ENST00000394422		IntronicSNV	FALSE	not protein-affecting
X:128716132:G/A:1	OCRL	ENST00000371113		IntronicSNV	FALSE	not protein-affecting
X:12618845:C/A:1	FRMPD4	ENST00000380682		IntronicSNV	FALSE	not protein-affecting
X:12573687:C/A:1	FRMPD4	ENST00000380682		IntronicSNV	FALSE	not protein-affecting
X:12550613:A/T:1	FRMPD4	ENST00000380682		IntronicSNV	FALSE	not protein-affecting
X:12443669:G/T:1	FRMPD4	ENST00000380682		IntronicSNV	FALSE	not protein-affecting
X:123789284:T/A:1	TENM1	ENST00000422452		IntronicSNV	FALSE	not protein-affecting
X:123607325:C/A:1	TENM1	ENST00000422452		IntronicSNV	FALSE	not protein-affecting
X:123583999:A/G:1	TENM1	ENST00000422452		IntronicSNV	FALSE	not protein-affecting
X:123014806:C/T:1	XIAP	ENST00000371199		IntronicSNV	FALSE	not protein-affecting
X:122813803:C/A:1	THOC2	ENST00000245838		IntronicSNV	FALSE	not protein-affecting
X:117697666:T/A:1	DOCK11	ENST00000276202		IntronicSNV	FALSE	not protein-affecting
X:117061907:G/T:1	KLHL13	ENST00000539496		IntronicSNV	FALSE	not protein-affecting
X:114415210:A/C:1	LRCH2	ENST00000317135		IntronicSNV	FALSE	not protein-affecting
X:114141013:C/A:1	HTR2C	ENST00000276198		IntronicSNV	FALSE	not protein-affecting
X:113989505:C/A:1	HTR2C	ENST00000276198		IntronicSNV	FALSE	not protein-affecting
X:113957127:G/T:1	HTR2C	ENST00000276198		IntronicSNV	FALSE	not protein-affecting
X:11222299:C/T:1	ARHGAP6	ENST00000337414		IntronicSNV	FALSE	not protein-affecting
X:11191650:A/C:1	ARHGAP6	ENST00000337414		IntronicSNV	FALSE	not protein-affecting
X:111315280:C/A:1	TRPC5	ENST00000262839		IntronicSNV	FALSE	not protein-affecting
X:111177979:T/C:1	TRPC5	ENST00000262839		IntronicSNV	FALSE	not protein-affecting
X:110422079:G/T:1	PAK3	ENST00000360648		IntronicSNV	FALSE	not protein-affecting
X:107978922:G/A:1	IRS4	ENST00000372129	A218V	Missense	FALSE	Functional Impact score not available
X:107677595:C/T:1	COL4A6	ENST00000372216		IntronicSNV	FALSE	not protein-affecting
X:107556332:C/A:1	COL4A6	ENST00000372216		IntronicSNV	FALSE	not protein-affecting
X:107556331:C/A:1	COL4A6	ENST00000372216		IntronicSNV	FALSE	not protein-affecting
X:106232004:C/T:1	MORC4	ENST00000355610		IntronicSNV	FALSE	not protein-affecting
X:105438286:G/A:1	MUM1L1	ENST00000337685		IntronicSNV	FALSE	not protein-affecting
X:104929720:A/T:1	IL1RAPL2	ENST00000372582		IntronicSNV	FALSE	not protein-affecting
X:104847549:G/A:1	IL1RAPL2	ENST00000372582		IntronicSNV	FALSE	not protein-affecting
X:10472166:G/C:1	MID1	ENST00000317552		IntronicSNV	FALSE	not protein-affecting
X:104633192:A/-:1	IL1RAPL2	ENST00000372582		IntronicSNV	FALSE	not protein-affecting
X:104366447:G/A:1	IL1RAPL2	ENST00000372582		IntronicSNV	FALSE	not protein-affecting
X:101186545:C/G:1	ZMAT1	ENST00000372782		IntronicSNV	FALSE	not protein-affecting
X:100628049:G/T:1	BTK	ENST00000308731		IntronicSNV	FALSE	not protein-affecting
9:98265082:C/G:1	PTCH1	ENST00000331920		IntronicSNV	FALSE	not protein-affecting
9:98259852:C/T:1	PTCH1	ENST00000331920		IntronicSNV	FALSE	not protein-affecting
9:98000032:A/C:1	FANCC	ENST00000289081		IntronicSNV	FALSE	not protein-affecting
9:96717410:G/A:1	BARX1	ENST00000253968	P7S	Missense	FALSE	Functional Impact score not available
9:91728839:A/T:1	SHC3	ENST00000375835		IntronicSNV	FALSE	not protein-affecting
9:8700849:T/C:1	PTPRD	ENST00000381196		IntronicSNV	FALSE	not protein-affecting
9:868152:A/G:1	DMRT1	ENST00000382276		IntronicSNV	FALSE	not protein-affecting
9:82313184:T/A:1	TLE4	ENST00000376552		IntronicSNV	FALSE	not protein-affecting
9:78774129:G/T:1	PCSK5	ENST00000545128		IntronicSNV	FALSE	not protein-affecting
9:77204643:C/A:1	RORB	ENST00000376896		IntronicSNV	FALSE	not protein-affecting
9:77177330:A/C:1	RORB	ENST00000376896		IntronicSNV	FALSE	not protein-affecting
9:77156094:G/T:1	RORB	ENST00000376896		IntronicSNV	FALSE	not protein-affecting
9:75555020:C/A:1	ALDH1A1	ENST00000297785		IntronicSNV	FALSE	not protein-affecting
9:73543560:G/A:1	TRPM3	ENST00000377110		IntronicSNV	FALSE	not protein-affecting
9:72836907:C/A:1	MAMDC2	ENST00000377182		IntronicSNV	FALSE	not protein-affecting
9:71614785:G/T:1	PIP5K1B	ENST00000377290		IntronicSNV	FALSE	not protein-affecting
9:71078874:C/G:1	PGM5	ENST00000396396		IntronicSNV	FALSE	not protein-affecting
9:6595415:C/T:1	GLDC	ENST00000321612		IntronicSNV	FALSE	not protein-affecting
9:4538916:G/C:1	SLC1A1	ENST00000262352		IntronicSNV	FALSE	not protein-affecting
9:43729111:C/T:1	CNTNAP3B	ENST00000377564		IntronicSNV	FALSE	not protein-affecting
9:39181774:G/A:1	CNTNAP3	ENST00000297668		IntronicSNV	FALSE	not protein-affecting
9:37033077:T/G:1	PAX5	ENST00000358127		IntronicSNV	FALSE	not protein-affecting
9:36935185:C/A:1	PAX5	ENST00000358127		IntronicSNV	FALSE	not protein-affecting
9:36036477:C/A:1	RECK	ENST00000377966		5-UTRSNV	FALSE	not protein-affecting
9:34028524:C/A:1	UBAP2	ENST00000379238		IntronicSNV	FALSE	not protein-affecting
9:33767592:C/T:1	PRSS3	ENST00000361005		IntronicSNV	FALSE	not protein-affecting
9:28532257:C/A:1	LINGO2	ENST00000379992		IntronicSNV	FALSE	not protein-affecting
9:20567010:G/A:1	MLLT3	ENST00000380338		IntronicSNV	FALSE	not protein-affecting
9:20355851:C/A:1	MLLT3	ENST00000380338		IntronicSNV	FALSE	not protein-affecting
9:19731886:G/A:1	SLC24A2	ENST00000341998		IntronicSNV	FALSE	not protein-affecting
9:16830166:C/G:1	BNC2	ENST00000380672		IntronicSNV	FALSE	not protein-affecting
9:15914196:A/G:1	CCDC171	ENST00000380701		IntronicSNV	FALSE	not protein-affecting
9:15644446:G/T:1	CCDC171	ENST00000380701		IntronicSNV	FALSE	not protein-affecting
9:15567208:C/T:1	CCDC171	ENST00000380701		IntronicSNV	FALSE	not protein-affecting
9:14835953:G/T:1	FREM1	ENST00000422223		IntronicSNV	FALSE	not protein-affecting
9:141008360:A/C:1	CACNA1B	ENST00000371355		IntronicSNV	FALSE	not protein-affecting
9:139997532:C/G:1	MAN1B1	ENST00000371589		IntronicSNV	FALSE	not protein-affecting
9:139727413:T/C:1	RABL6	ENST00000371663		IntronicSNV	FALSE	not protein-affecting
9:137595776:C/A:1	COL5A1	ENST00000371817		IntronicSNV	FALSE	not protein-affecting
9:136571918:G/A:1	SARDH	ENST00000371872		IntronicSNV	FALSE	not protein-affecting
9:133952640:G/A:1	LAMC3	ENST00000361069	A1232A	Synonymous	FALSE	not protein-affecting
9:130325766:C/T:1	FAM129B	ENST00000373312		IntronicSNV	FALSE	not protein-affecting
9:129452690:G/A:1	LMX1B	ENST00000355497		IntronicSNV	FALSE	not protein-affecting
9:129153258:G/C:1	MVB12B	ENST00000361171		IntronicSNV	FALSE	not protein-affecting
9:128718817:C/T:1	PBX3	ENST00000373489		IntronicSNV	FALSE	not protein-affecting
9:128718816:C/A:1	PBX3	ENST00000373489		IntronicSNV	FALSE	not protein-affecting
9:127773936:A/G:1	SCAI	ENST00000373549		IntronicSNV	FALSE	not protein-affecting
9:127530315:G/A:1	NR6A1	ENST00000487099		IntronicSNV	FALSE	not protein-affecting
9:127087197:T/C:1	NEK6	ENST00000373600		IntronicSNV	FALSE	not protein-affecting
9:126590829:G/A:1	DENND1A	ENST00000373624		IntronicSNV	FALSE	not protein-affecting
9:126352154:G/T:1	DENND1A	ENST00000373624		IntronicSNV	FALSE	not protein-affecting
9:126235423:G/C:1	DENND1A	ENST00000373624		IntronicSNV	FALSE	not protein-affecting
9:124700411:A/G:1	TTLL11	ENST00000321582		IntronicSNV	FALSE	not protein-affecting
9:122024678:G/A:1	DBC1	ENST00000373969		IntronicSNV	FALSE	not protein-affecting
9:120084155:C/A:1	ASTN2	ENST00000361209		IntronicSNV	FALSE	not protein-affecting
9:120032067:A/C:1	ASTN2	ENST00000361209		IntronicSNV	FALSE	not protein-affecting
9:119934221:G/A:1	ASTN2	ENST00000361209		IntronicSNV	FALSE	not protein-affecting
9:119600179:G/A:1	ASTN2	ENST00000361209		IntronicSNV	FALSE	not protein-affecting
9:119215375:C/T:1	ASTN2	ENST00000361209		IntronicSNV	FALSE	not protein-affecting
9:119206221:C/A:1	ASTN2	ENST00000361209		IntronicSNV	FALSE	not protein-affecting
9:119011125:G/T:1	PAPPA	ENST00000328252		IntronicSNV	FALSE	not protein-affecting
9:117688240:A/T:1	TNFSF8	ENST00000223795		IntronicSNV	FALSE	not protein-affecting
9:117191584:C/T:1	WHRN	ENST00000362057		IntronicSNV	FALSE	not protein-affecting
9:114532033:G/T:1	C9orf84	ENST00000374287		IntronicSNV	FALSE	not protein-affecting
9:112152955:G/T:1	PTPN3	ENST00000394831		IntronicSNV	FALSE	not protein-affecting
9:112152954:A/C:1	PTPN3	ENST00000394831		IntronicSNV	FALSE	not protein-affecting
9:111617977:G/A:1	ACTL7B	ENST00000374667	T78T	Synonymous	FALSE	not protein-affecting
9:10530358:C/T:1	PTPRD	ENST00000381196		IntronicSNV	FALSE	not protein-affecting
9:103875365:G/T:1	PLPPR1	ENST00000374874		IntronicSNV	FALSE	not protein-affecting
9:10387317:T/G:1	PTPRD	ENST00000381196		IntronicSNV	FALSE	not protein-affecting
9:103220911:G/A:1	MSANTD3-TMEFF1	ENST00000502978		IntronicSNV	FALSE	not protein-affecting
9:101242383:C/T:1	GABBR2	ENST00000259455		IntronicSNV	FALSE	not protein-affecting
9:101057228:G/T:1	GABBR2	ENST00000259455		IntronicSNV	FALSE	not protein-affecting
9:10079261:C/A:1	PTPRD	ENST00000381196		IntronicSNV	FALSE	not protein-affecting
8:99957869:C/A:1	OSR2	ENST00000297565		IntronicSNV	FALSE	not protein-affecting
8:99642823:A/T:1	STK3	ENST00000419617		IntronicSNV	FALSE	not protein-affecting
8:98034185:G/A:1	CPQ	ENST00000220763		IntronicSNV	FALSE	not protein-affecting
8:95160762:T/C:1	CDH17	ENST00000027335		IntronicSNV	FALSE	not protein-affecting
8:9481765:G/C:1	TNKS	ENST00000310430		IntronicSNV	FALSE	not protein-affecting
8:93019464:T/G:1	RUNX1T1	ENST00000436581		IntronicSNV	FALSE	not protein-affecting
8:89301017:C/G:1	MMP16	ENST00000286614		IntronicSNV	FALSE	not protein-affecting
8:89154659:T/C:1	MMP16	ENST00000286614		IntronicSNV	FALSE	not protein-affecting
8:89074448:T/G:1	MMP16	ENST00000286614		IntronicSNV	FALSE	not protein-affecting
8:88218643:T/A:1	CNBD1	ENST00000518476		IntronicSNV	FALSE	not protein-affecting
8:88191135:T/G:1	CNBD1	ENST00000518476		IntronicSNV	FALSE	not protein-affecting
8:88184292:T/A:1	CNBD1	ENST00000518476		IntronicSNV	FALSE	not protein-affecting
8:88182014:C/A:1	CNBD1	ENST00000518476		IntronicSNV	FALSE	not protein-affecting
8:88059251:G/T:1	CNBD1	ENST00000518476		IntronicSNV	FALSE	not protein-affecting
8:87956471:T/A:1	CNBD1	ENST00000518476		IntronicSNV	FALSE	not protein-affecting
8:87953061:G/T:1	CNBD1	ENST00000518476		IntronicSNV	FALSE	not protein-affecting
8:87657099:T/G:1	CNGB3	ENST00000320005		IntronicSNV	FALSE	not protein-affecting
8:85412718:A/C:1	RALYL	ENST00000517638		IntronicSNV	FALSE	not protein-affecting
8:82738718:C/T:1	SNX16	ENST00000396330		IntronicSNV	FALSE	not protein-affecting
8:82656135:T/G:1	CHMP4C	ENST00000297265		IntronicSNV	FALSE	not protein-affecting
8:81947098:C/A:1	PAG1	ENST00000220597		IntronicSNV	FALSE	not protein-affecting
8:80916175:C/T:1	MRPS28	ENST00000276585		IntronicSNV	FALSE	not protein-affecting
8:77639242:A/G:1	ZFHX4	ENST00000521891		IntronicSNV	FALSE	not protein-affecting
8:77629619:T/A:1	ZFHX4	ENST00000521891		IntronicSNV	FALSE	not protein-affecting
8:75599560:C/A:1	MIR2052HG	ENST00000523118		IntronicSNV	FALSE	not protein-affecting
8:75581403:G/A:1	MIR2052HG	ENST00000523118		IntronicSNV	FALSE	not protein-affecting
8:75219176:C/T:1	JPH1	ENST00000342232		IntronicSNV	FALSE	not protein-affecting
8:73921351:GG/TT:1	TERF1	ENST00000276603	W77F	Missense	FALSE	Functional Impact score not available
8:72919632:C/T:1	RP11-383H13.1	ENST00000537896		IntronicSNV	FALSE	not protein-affecting
8:72368764:A/G:1	EYA1	ENST00000523987		IntronicSNV	FALSE	not protein-affecting
8:72350240:C/A:1	EYA1	ENST00000523987		IntronicSNV	FALSE	not protein-affecting
8:71231706:C/A:1	NCOA2	ENST00000452400		IntronicSNV	FALSE	not protein-affecting
8:71226121:G/T:1	NCOA2	ENST00000452400		IntronicSNV	FALSE	not protein-affecting
8:69726394:A/T:1	C8orf34	ENST00000518698		IntronicSNV	FALSE	not protein-affecting
8:69671054:A/G:1	C8orf34	ENST00000518698		IntronicSNV	FALSE	not protein-affecting
8:69468211:T/C:1	C8orf34	ENST00000518698		IntronicSNV	FALSE	not protein-affecting
8:69394269:G/T:1	C8orf34	ENST00000518698		IntronicSNV	FALSE	not protein-affecting
8:69293237:A/C:1	C8orf34	ENST00000518698		IntronicSNV	FALSE	not protein-affecting
8:68957858:G/T:1	PREX2	ENST00000288368		IntronicSNV	FALSE	not protein-affecting
8:68890620:T/C:1	PREX2	ENST00000288368		IntronicSNV	FALSE	not protein-affecting
8:68358676:T/C:1	CPA6	ENST00000297770		IntronicSNV	FALSE	not protein-affecting
8:66631644:C/A:1	PDE7A	ENST00000401827	V444L	Missense	FALSE	Functional Impact score not available
8:66599770:C/T:1	MTFR1	ENST00000262146		IntronicSNV	FALSE	not protein-affecting
8:6577460:G/T:1	AGPAT5	ENST00000285518		IntronicSNV	FALSE	not protein-affecting
8:6471687:T/A:1	MCPH1	ENST00000344683		IntronicSNV	FALSE	not protein-affecting
8:63505037:G/C:1	NKAIN3	ENST00000523211		IntronicSNV	FALSE	not protein-affecting
8:61742732:G/T:1	CHD7	ENST00000423902		IntronicSNV	FALSE	not protein-affecting
8:56239800:G/T:1	XKR4	ENST00000327381		IntronicSNV	FALSE	not protein-affecting
8:56179060:AGA/-:1	XKR4	ENST00000327381		IntronicBlockSubstitution	FALSE	not protein-affecting
8:56134261:G/A:1	XKR4	ENST00000327381		IntronicSNV	FALSE	not protein-affecting
8:56102407:G/T:1	XKR4	ENST00000327381		IntronicSNV	FALSE	not protein-affecting
8:54717199:A/C:1	ATP6V1H	ENST00000359530		IntronicSNV	FALSE	not protein-affecting
8:53449321:C/A:1	ALKAL1	ENST00000358543		IntronicSNV	FALSE	not protein-affecting
8:53213687:A/T:1	ST18	ENST00000276480		IntronicSNV	FALSE	not protein-affecting
8:53213686:G/T:1	ST18	ENST00000276480		IntronicSNV	FALSE	not protein-affecting
8:53213685:A/G:1	ST18	ENST00000276480		IntronicSNV	FALSE	not protein-affecting
8:52322145:G/A:1	PXDNL	ENST00000356297		IntronicSNV	FALSE	not protein-affecting
8:51586476:C/G:1	SNTG1	ENST00000522124		IntronicSNV	FALSE	not protein-affecting
8:51533896:T/G:1	SNTG1	ENST00000522124		IntronicSNV	FALSE	not protein-affecting
8:51414765:T/A:1	SNTG1	ENST00000522124		IntronicSNV	FALSE	not protein-affecting
8:51309160:G/T:1	SNTG1	ENST00000522124		IntronicSNV	FALSE	not protein-affecting
8:51309159:G/T:1	SNTG1	ENST00000522124		IntronicSNV	FALSE	not protein-affecting
8:51309149:C/G:1	SNTG1	ENST00000522124		IntronicSNV	FALSE	not protein-affecting
8:51289503:C/T:1	SNTG1	ENST00000522124		IntronicSNV	FALSE	not protein-affecting
8:51282425:A/C:1	SNTG1	ENST00000522124		IntronicSNV	FALSE	not protein-affecting
8:51202971:G/T:1	SNTG1	ENST00000522124		IntronicSNV	FALSE	not protein-affecting
8:51040122:A/G:1	SNTG1	ENST00000522124		IntronicSNV	FALSE	not protein-affecting
8:50957059:T/G:1	SNTG1	ENST00000522124		IntronicSNV	FALSE	not protein-affecting
8:50921820:C/T:1	SNTG1	ENST00000522124		IntronicSNV	FALSE	not protein-affecting
8:50892069:C/A:1	SNTG1	ENST00000522124		IntronicSNV	FALSE	not protein-affecting
8:48379729:G/C:1	SPIDR	ENST00000297423		IntronicSNV	FALSE	not protein-affecting
8:4797336:A/G:1	CSMD1	ENST00000537824		IntronicSNV	FALSE	not protein-affecting
8:4725537:C/T:1	CSMD1	ENST00000537824		IntronicSNV	FALSE	not protein-affecting
8:4686551:G/A:1	CSMD1	ENST00000537824		IntronicSNV	FALSE	not protein-affecting
8:4671748:G/A:1	CSMD1	ENST00000537824		IntronicSNV	FALSE	not protein-affecting
8:4498900:T/A:1	CSMD1	ENST00000537824		IntronicSNV	FALSE	not protein-affecting
8:4474191:A/G:1	CSMD1	ENST00000537824		IntronicSNV	FALSE	not protein-affecting
8:4392864:T/A:1	CSMD1	ENST00000537824		IntronicSNV	FALSE	not protein-affecting
8:4324880:C/T:1	CSMD1	ENST00000537824		IntronicSNV	FALSE	not protein-affecting
8:42968629:A/G:1	POMK	ENST00000331373		IntronicSNV	FALSE	not protein-affecting
8:42968582:C/G:1	POMK	ENST00000331373		IntronicSNV	FALSE	not protein-affecting
8:42040240:C/A:1	PLAT	ENST00000220809	C267F	Missense	FALSE	Functional Impact score not available
8:42039098:G/A:1	PLAT	ENST00000220809		IntronicSNV	FALSE	not protein-affecting
8:4201997:C/A:1	CSMD1	ENST00000537824		IntronicSNV	FALSE	not protein-affecting
8:40668074:C/A:1	ZMAT4	ENST00000297737		IntronicSNV	FALSE	not protein-affecting
8:4032775:C/A:1	CSMD1	ENST00000537824		IntronicSNV	FALSE	not protein-affecting
8:38123939:G/C:1	PLPP5	ENST00000424479		IntronicSNV	FALSE	not protein-affecting
8:37965430:A/G:1	ASH2L	ENST00000343823		IntronicSNV	FALSE	not protein-affecting
8:37741743:C/A:1	RAB11FIP1	ENST00000330843		IntronicSNV	FALSE	not protein-affecting
8:3716988:T/G:1	CSMD1	ENST00000537824		IntronicSNV	FALSE	not protein-affecting
8:3703625:A/T:1	CSMD1	ENST00000537824		IntronicSNV	FALSE	not protein-affecting
8:3629568:G/A:1	CSMD1	ENST00000537824		IntronicSNV	FALSE	not protein-affecting
8:35643849:C/A:1	UNC5D	ENST00000404895		IntronicSNV	FALSE	not protein-affecting
8:35333560:G/T:1	UNC5D	ENST00000404895		IntronicSNV	FALSE	not protein-affecting
8:35272382:T/G:1	UNC5D	ENST00000404895		IntronicSNV	FALSE	not protein-affecting
8:35250894:G/A:1	UNC5D	ENST00000404895		IntronicSNV	FALSE	not protein-affecting
8:35239829:T/A:1	UNC5D	ENST00000404895		IntronicSNV	FALSE	not protein-affecting
8:3513879:C/A:1	CSMD1	ENST00000537824		IntronicSNV	FALSE	not protein-affecting
8:3483108:T/G:1	CSMD1	ENST00000537824		IntronicSNV	FALSE	not protein-affecting
8:3250644:C/T:1	CSMD1	ENST00000537824		IntronicSNV	FALSE	not protein-affecting
8:32500321:T/G:1	NRG1	ENST00000356819		IntronicSNV	FALSE	not protein-affecting
8:30994686:C/G:1	WRN	ENST00000298139		IntronicSNV	FALSE	not protein-affecting
8:30478758:A/C:1	GTF2E2	ENST00000355904		IntronicSNV	FALSE	not protein-affecting
8:29959889:G/A:1	LEPROTL1	ENST00000523116		IntronicSNV	FALSE	not protein-affecting
8:2922944:A/G:1	CSMD1	ENST00000537824		IntronicSNV	FALSE	not protein-affecting
8:2915980:G/T:1	CSMD1	ENST00000537824		IntronicSNV	FALSE	not protein-affecting
8:2860804:T/A:1	CSMD1	ENST00000537824		IntronicSNV	FALSE	not protein-affecting
8:28577042:A/T:1	EXTL3	ENST00000220562		IntronicSNV	FALSE	not protein-affecting
8:26641105:C/A:1	ADRA1A	ENST00000380586		IntronicSNV	FALSE	not protein-affecting
8:25821610:C/A:1	EBF2	ENST00000520164		IntronicSNV	FALSE	not protein-affecting
8:22882573:G/A:1	TNFRSF10B	ENST00000276431		IntronicSNV	FALSE	not protein-affecting
8:18737104:T/C:1	PSD3	ENST00000327040		IntronicSNV	FALSE	not protein-affecting
8:1810721:A/C:1	ARHGEF10	ENST00000349830		IntronicSNV	FALSE	not protein-affecting
8:17562238:T/A:1	MTUS1	ENST00000262102		IntronicSNV	FALSE	not protein-affecting
8:17537301:C/A:1	MTUS1	ENST00000262102		IntronicSNV	FALSE	not protein-affecting
8:17537300:C/A:1	MTUS1	ENST00000262102		IntronicSNV	FALSE	not protein-affecting
8:17079493:T/G:1	ZDHHC2	ENST00000262096		3-UTRSNV	FALSE	not protein-affecting
8:1615583:G/A:1	DLGAP2	ENST00000421627		IntronicSNV	FALSE	not protein-affecting
8:1553865:G/A:1	DLGAP2	ENST00000421627		IntronicSNV	FALSE	not protein-affecting
8:14999271:C/T:1	SGCZ	ENST00000382080		IntronicSNV	FALSE	not protein-affecting
8:14928043:G/C:1	SGCZ	ENST00000382080		IntronicSNV	FALSE	not protein-affecting
8:14858961:G/T:1	SGCZ	ENST00000382080		IntronicSNV	FALSE	not protein-affecting
8:14838469:G/T:1	SGCZ	ENST00000382080		IntronicSNV	FALSE	not protein-affecting
8:1481441:G/T:1	DLGAP2	ENST00000421627		IntronicSNV	FALSE	not protein-affecting
8:14732629:C/G:1	SGCZ	ENST00000382080		IntronicSNV	FALSE	not protein-affecting
8:146011618:C/T:1	ZNF34	ENST00000343459		IntronicSNV	FALSE	not protein-affecting
8:14578652:C/T:1	SGCZ	ENST00000382080		IntronicSNV	FALSE	not protein-affecting
8:144398285:T/C:1	TOP1MT	ENST00000329245	I448V	Missense	FALSE	Functional Impact score not available
8:143956123:G/A:1	CYP11B1	ENST00000292427		IntronicSNV	FALSE	not protein-affecting
8:143468923:C/T:1	TSNARE1	ENST00000307180		IntronicSNV	FALSE	not protein-affecting
8:143365039:A/G:1	TSNARE1	ENST00000307180		IntronicSNV	FALSE	not protein-affecting
8:143301773:G/T:1	TSNARE1	ENST00000307180		IntronicSNV	FALSE	not protein-affecting
8:14256240:T/A:1	SGCZ	ENST00000382080		IntronicSNV	FALSE	not protein-affecting
8:14247306:C/A:1	SGCZ	ENST00000382080		IntronicSNV	FALSE	not protein-affecting
8:14206485:G/A:1	SGCZ	ENST00000382080		IntronicSNV	FALSE	not protein-affecting
8:14189091:C/T:1	SGCZ	ENST00000382080		IntronicSNV	FALSE	not protein-affecting
8:14168895:C/T:1	SGCZ	ENST00000382080		IntronicSNV	FALSE	not protein-affecting
8:14115960:A/G:1	SGCZ	ENST00000382080		IntronicSNV	FALSE	not protein-affecting
8:141034521:A/G:1	TRAPPC9	ENST00000389328		IntronicSNV	FALSE	not protein-affecting
8:140803876:G/A:1	TRAPPC9	ENST00000389328		IntronicSNV	FALSE	not protein-affecting
8:139773078:C/G:1	COL22A1	ENST00000303045		IntronicSNV	FALSE	not protein-affecting
8:13959667:T/G:1	SGCZ	ENST00000382080		IntronicSNV	FALSE	not protein-affecting
8:139452406:T/A:1	FAM135B	ENST00000395297		IntronicSNV	FALSE	not protein-affecting
8:135590515:G/T:1	ZFAT	ENST00000377838		IntronicSNV	FALSE	not protein-affecting
8:135511690:C/T:1	ZFAT	ENST00000377838		IntronicSNV	FALSE	not protein-affecting
8:134001163:C/T:1	TG	ENST00000220616		IntronicSNV	FALSE	not protein-affecting
8:133929798:A/T:1	TG	ENST00000220616		IntronicSNV	FALSE	not protein-affecting
8:133451255:G/A:1	KCNQ3	ENST00000388996		IntronicSNV	FALSE	not protein-affecting
8:13329501:C/T:1	DLC1	ENST00000276297		IntronicSNV	FALSE	not protein-affecting
8:133210116:C/A:1	KCNQ3	ENST00000388996		IntronicSNV	FALSE	not protein-affecting
8:133199217:G/C:1	KCNQ3	ENST00000388996		IntronicSNV	FALSE	not protein-affecting
8:132972668:A/G:1	EFR3A	ENST00000254624		IntronicSNV	FALSE	not protein-affecting
8:131805243:G/T:1	ADCY8	ENST00000286355		IntronicSNV	FALSE	not protein-affecting
8:131805242:G/T:1	ADCY8	ENST00000286355		IntronicSNV	FALSE	not protein-affecting
8:13093099:C/A:1	DLC1	ENST00000276297		IntronicSNV	FALSE	not protein-affecting
8:13059604:G/A:1	DLC1	ENST00000276297		IntronicSNV	FALSE	not protein-affecting
8:12952466:C/A:1	DLC1	ENST00000276297	V1110F	Missense	FALSE	Functional Impact score not available
8:12881743:G/A:1	TRMT9B	ENST00000524591		3-UTRSNV	FALSE	not protein-affecting
8:125715560:T/G:1	MTSS1	ENST00000518547		IntronicSNV	FALSE	not protein-affecting
8:125637483:G/C:1	MTSS1	ENST00000518547		IntronicSNV	FALSE	not protein-affecting
8:124978042:G/A:1	FER1L6	ENST00000522917		IntronicSNV	FALSE	not protein-affecting
8:12418127:A/G:1	AC130352.1	ENST00000357132		IntronicSNV	FALSE	not protein-affecting
8:121635725:C/T:1	SNTB1	ENST00000395601		IntronicSNV	FALSE	not protein-affecting
8:121192917:C/A:1	COL14A1	ENST00000297848		IntronicSNV	FALSE	not protein-affecting
8:120918126:A/C:1	DEPTOR	ENST00000286234		IntronicSNV	FALSE	not protein-affecting
8:120894252:T/G:1	DEPTOR	ENST00000286234		IntronicSNV	FALSE	not protein-affecting
8:120621169:A/G:1	ENPP2	ENST00000259486		IntronicSNV	FALSE	not protein-affecting
8:119559053:G/A:1	SAMD12	ENST00000314727		IntronicSNV	FALSE	not protein-affecting
8:117884774:T/C:1	RAD21	ENST00000297338		IntronicSNV	FALSE	not protein-affecting
8:117884770:T/C:1	RAD21	ENST00000297338		IntronicSNV	FALSE	not protein-affecting
8:116477383:G/A:1	TRPS1	ENST00000395715		IntronicSNV	FALSE	not protein-affecting
8:116424049:A/T:1	TRPS1	ENST00000395715		3-UTRSNV	FALSE	not protein-affecting
8:114343290:T/A:1	CSMD3	ENST00000297405		IntronicSNV	FALSE	not protein-affecting
8:114311098:G/A:1	CSMD3	ENST00000297405		IntronicSNV	FALSE	not protein-affecting
8:114023743:G/A:1	CSMD3	ENST00000297405		IntronicSNV	FALSE	not protein-affecting
8:113934871:T/C:1	CSMD3	ENST00000297405		IntronicSNV	FALSE	not protein-affecting
8:113886823:G/T:1	CSMD3	ENST00000297405		IntronicSNV	FALSE	not protein-affecting
8:113864978:C/T:1	CSMD3	ENST00000297405		IntronicSNV	FALSE	not protein-affecting
8:113803565:A/T:1	CSMD3	ENST00000297405		IntronicSNV	FALSE	not protein-affecting
8:113721399:G/T:1	CSMD3	ENST00000297405		IntronicSNV	FALSE	not protein-affecting
8:113677689:A/T:1	CSMD3	ENST00000297405		IntronicSNV	FALSE	not protein-affecting
8:113671320:G/A:1	CSMD3	ENST00000297405		IntronicSNV	FALSE	not protein-affecting
8:113602957:A/T:1	CSMD3	ENST00000297405		IntronicSNV	FALSE	not protein-affecting
8:113548531:C/T:1	CSMD3	ENST00000297405		IntronicSNV	FALSE	not protein-affecting
8:113542236:C/A:1	CSMD3	ENST00000297405		IntronicSNV	FALSE	not protein-affecting
8:113480764:A/G:1	CSMD3	ENST00000297405		IntronicSNV	FALSE	not protein-affecting
8:113381165:C/A:1	CSMD3	ENST00000297405		IntronicSNV	FALSE	not protein-affecting
8:109095649:A/T:1	RSPO2	ENST00000276659		5-UTRSNV	FALSE	not protein-affecting
8:109093649:T/G:1	RSPO2	ENST00000276659		IntronicSNV	FALSE	not protein-affecting
8:10841059:G/T:1	XKR6	ENST00000416569		IntronicSNV	FALSE	not protein-affecting
8:10841058:G/T:1	XKR6	ENST00000416569		IntronicSNV	FALSE	not protein-affecting
8:108408044:G/T:1	ANGPT1	ENST00000517746		IntronicSNV	FALSE	not protein-affecting
8:108400975:C/T:1	ANGPT1	ENST00000517746		IntronicSNV	FALSE	not protein-affecting
8:108353975:C/T:1	ANGPT1	ENST00000517746		IntronicSNV	FALSE	not protein-affecting
8:108268495:C/A:1	ANGPT1	ENST00000517746		IntronicSNV	FALSE	not protein-affecting
8:108264625:A/G:1	ANGPT1	ENST00000517746		IntronicSNV	FALSE	not protein-affecting
8:10780204:G/A:1	XKR6	ENST00000416569		IntronicSNV	FALSE	not protein-affecting
8:107543995:G/A:1	OXR1	ENST00000442977		IntronicSNV	FALSE	not protein-affecting
8:105752090:T/A:1	ZFPM2	ENST00000521923		IntronicSNV	FALSE	not protein-affecting
8:105742168:G/A:1	ZFPM2	ENST00000521923		IntronicSNV	FALSE	not protein-affecting
8:105631809:A/T:1	ZFPM2	ENST00000521923		IntronicSNV	FALSE	not protein-affecting
8:105150126:T/A:1	RIMS2	ENST00000406091		IntronicSNV	FALSE	not protein-affecting
8:105112066:A/G:1	RIMS2	ENST00000406091		IntronicSNV	FALSE	not protein-affecting
8:104964816:C/T:1	RIMS2	ENST00000406091		IntronicSNV	FALSE	not protein-affecting
8:104890877:T/G:1	RIMS2	ENST00000406091		IntronicSNV	FALSE	not protein-affecting
8:10486204:T/A:1	RP1L1	ENST00000382483		IntronicSNV	FALSE	not protein-affecting
8:104769048:A/T:1	RIMS2	ENST00000406091		IntronicSNV	FALSE	not protein-affecting
8:104603743:C/T:1	RIMS2	ENST00000406091		IntronicSNV	FALSE	not protein-affecting
8:104558950:G/T:1	RIMS2	ENST00000406091		IntronicSNV	FALSE	not protein-affecting
8:104558949:G/A:1	RIMS2	ENST00000406091		IntronicSNV	FALSE	not protein-affecting
8:104556443:G/A:1	RIMS2	ENST00000406091		IntronicSNV	FALSE	not protein-affecting
8:104237972:G/A:1	BAALC	ENST00000309982		IntronicSNV	FALSE	not protein-affecting
8:103384168:G/A:1	UBR5	ENST00000520539		IntronicSNV	FALSE	not protein-affecting
8:103271210:T/G:1	UBR5	ENST00000520539		IntronicSNV	FALSE	not protein-affecting
8:103128334:C/A:1	NCALD	ENST00000395923		IntronicSNV	FALSE	not protein-affecting
8:103017313:G/T:1	NCALD	ENST00000395923		IntronicSNV	FALSE	not protein-affecting
8:100992466:T/A:1	RGS22	ENST00000360863		IntronicSNV	FALSE	not protein-affecting
8:100739782:G/T:1	VPS13B	ENST00000358544		IntronicSNV	FALSE	not protein-affecting
8:100721057:G/C:1	VPS13B	ENST00000358544		IntronicSNV	FALSE	not protein-affecting
8:100721053:C/G:1	VPS13B	ENST00000358544		IntronicSNV	FALSE	not protein-affecting
8:100652271:G/A:1	VPS13B	ENST00000358544		IntronicSNV	FALSE	not protein-affecting
8:100637241:C/T:1	VPS13B	ENST00000358544		IntronicSNV	FALSE	not protein-affecting
8:100076630:G/C:1	VPS13B	ENST00000358544		IntronicSNV	FALSE	not protein-affecting
7:99458219:AC/-:1	CYP3A43	ENST00000222382		IntronicBlockSubstitution	FALSE	not protein-affecting
7:98977654:G/T:1	ARPC1B	ENST00000451682		IntronicSNV	FALSE	not protein-affecting
7:98977653:G/T:1	ARPC1B	ENST00000451682		IntronicSNV	FALSE	not protein-affecting
7:97740837:C/G:1	LMTK2	ENST00000297293		IntronicSNV	FALSE	not protein-affecting
7:94941874:A/C:1	PON1	ENST00000222381		IntronicSNV	FALSE	not protein-affecting
7:94909102:C/G:1	PPP1R9A	ENST00000433360		IntronicSNV	FALSE	not protein-affecting
7:94802313:T/A:1	PPP1R9A	ENST00000433360		IntronicSNV	FALSE	not protein-affecting
7:93159011:G/T:1	CALCR	ENST00000359558		IntronicSNV	FALSE	not protein-affecting
7:92432703:C/T:1	CDK6	ENST00000265734		IntronicSNV	FALSE	not protein-affecting
7:91693163:C/T:1	AKAP9	ENST00000356239		IntronicSNV	FALSE	not protein-affecting
7:90816442:G/A:1	CDK14	ENST00000265741		IntronicSNV	FALSE	not protein-affecting
7:90517944:C/G:1	CDK14	ENST00000265741		IntronicSNV	FALSE	not protein-affecting
7:90417622:C/T:1	CDK14	ENST00000265741		IntronicSNV	FALSE	not protein-affecting
7:88833151:C/A:1	ZNF804B	ENST00000333190		IntronicSNV	FALSE	not protein-affecting
7:88700106:G/A:1	ZNF804B	ENST00000333190		IntronicSNV	FALSE	not protein-affecting
7:88608867:G/A:1	ZNF804B	ENST00000333190		IntronicSNV	FALSE	not protein-affecting
7:88574365:C/A:1	ZNF804B	ENST00000333190		IntronicSNV	FALSE	not protein-affecting
7:88474430:G/C:1	ZNF804B	ENST00000333190		IntronicSNV	FALSE	not protein-affecting
7:87745561:A/T:1	ADAM22	ENST00000265727		IntronicSNV	FALSE	not protein-affecting
7:87432624:C/G:1	RUNDC3B	ENST00000338056		IntronicSNV	FALSE	not protein-affecting
7:87255866:T/C:1	ABCB1	ENST00000265724		IntronicSNV	FALSE	not protein-affecting
7:87212842:G/A:1	ABCB1	ENST00000265724		IntronicSNV	FALSE	not protein-affecting
7:87094880:G/A:1	ABCB4	ENST00000265723		IntronicSNV	FALSE	not protein-affecting
7:87088998:C/T:1	ABCB4	ENST00000265723		IntronicSNV	FALSE	not protein-affecting
7:8564119:A/G:1	NXPH1	ENST00000405863		IntronicSNV	FALSE	not protein-affecting
7:83232017:C/T:1	SEMA3E	ENST00000307792		IntronicSNV	FALSE	not protein-affecting
7:82613019:C/G:1	PCLO	ENST00000333891		IntronicSNV	FALSE	not protein-affecting
7:82514556:C/A:1	PCLO	ENST00000333891		IntronicSNV	FALSE	not protein-affecting
7:82506363:A/C:1	PCLO	ENST00000333891		IntronicSNV	FALSE	not protein-affecting
7:82034042:G/T:1	CACNA2D1	ENST00000356860		IntronicSNV	FALSE	not protein-affecting
7:81850148:G/T:1	CACNA2D1	ENST00000356860		IntronicSNV	FALSE	not protein-affecting
7:8061392:C/T:1	GLCCI1	ENST00000223145		IntronicSNV	FALSE	not protein-affecting
7:80074926:C/T:1	CD36	ENST00000435819		IntronicSNV	FALSE	not protein-affecting
7:79050967:G/T:1	MAGI2	ENST00000354212		IntronicSNV	FALSE	not protein-affecting
7:78995670:G/T:1	MAGI2	ENST00000354212		IntronicSNV	FALSE	not protein-affecting
7:78851926:C/T:1	MAGI2	ENST00000354212		IntronicSNV	FALSE	not protein-affecting
7:78654404:G/A:1	MAGI2	ENST00000354212		IntronicSNV	FALSE	not protein-affecting
7:78558175:A/G:1	MAGI2	ENST00000354212		IntronicSNV	FALSE	not protein-affecting
7:78391615:C/T:1	MAGI2	ENST00000354212		IntronicSNV	FALSE	not protein-affecting
7:78243359:G/A:1	MAGI2	ENST00000354212		IntronicSNV	FALSE	not protein-affecting
7:77972581:G/A:1	MAGI2	ENST00000354212		IntronicSNV	FALSE	not protein-affecting
7:77769454:G/A:1	MAGI2	ENST00000354212		IntronicSNV	FALSE	not protein-affecting
7:77704203:C/T:1	MAGI2	ENST00000354212		IntronicSNV	FALSE	not protein-affecting
7:77009492:T/G:1	GSAP	ENST00000257626		IntronicSNV	FALSE	not protein-affecting
7:75985550:T/C:1	YWHAG	ENST00000307630		IntronicSNV	FALSE	not protein-affecting
7:74123935:T/A:1	GTF2I	ENST00000324896		IntronicSNV	FALSE	not protein-affecting
7:72762482:G/T:1	FKBP6	ENST00000252037		IntronicSNV	FALSE	not protein-affecting
7:71629460:C/T:1	CALN1	ENST00000395275		IntronicSNV	FALSE	not protein-affecting
7:71531665:A/G:1	CALN1	ENST00000395275		IntronicSNV	FALSE	not protein-affecting
7:71137884:G/A:1	GALNT17	ENST00000333538		IntronicSNV	FALSE	not protein-affecting
7:71105014:C/A:1	GALNT17	ENST00000333538		IntronicSNV	FALSE	not protein-affecting
7:71104651:G/A:1	GALNT17	ENST00000333538		IntronicSNV	FALSE	not protein-affecting
7:71010294:T/G:1	GALNT17	ENST00000333538		IntronicSNV	FALSE	not protein-affecting
7:70768337:C/T:1	GALNT17	ENST00000333538		IntronicSNV	FALSE	not protein-affecting
7:70744337:C/T:1	GALNT17	ENST00000333538		IntronicSNV	FALSE	not protein-affecting
7:70652689:G/T:1	GALNT17	ENST00000333538		IntronicSNV	FALSE	not protein-affecting
7:69851297:A/C:1	AUTS2	ENST00000342771		IntronicSNV	FALSE	not protein-affecting
7:69765688:G/C:1	AUTS2	ENST00000342771		IntronicSNV	FALSE	not protein-affecting
7:69517922:A/T:1	AUTS2	ENST00000342771		IntronicSNV	FALSE	not protein-affecting
7:69430994:G/T:1	AUTS2	ENST00000342771		IntronicSNV	FALSE	not protein-affecting
7:69322591:C/T:1	AUTS2	ENST00000342771		IntronicSNV	FALSE	not protein-affecting
7:69211682:G/T:1	AUTS2	ENST00000342771		IntronicSNV	FALSE	not protein-affecting
7:65774985:A/C:1	TPST1	ENST00000304842		IntronicSNV	FALSE	not protein-affecting
7:6514533:C/T:1	KDELR2	ENST00000258739		IntronicSNV	FALSE	not protein-affecting
7:64008593:G/A:1	ZNF680	ENST00000309683		IntronicSNV	FALSE	not protein-affecting
7:55546722:C/T:1	VOPP1	ENST00000285279		IntronicSNV	FALSE	not protein-affecting
7:5323287:A/G:1	SLC29A4	ENST00000396872		IntronicSNV	FALSE	not protein-affecting
7:48543128:G/C:1	ABCA13	ENST00000435803		IntronicSNV	FALSE	not protein-affecting
7:48481100:G/A:1	ABCA13	ENST00000435803		IntronicSNV	FALSE	not protein-affecting
7:48461694:G/T:1	ABCA13	ENST00000435803		IntronicSNV	FALSE	not protein-affecting
7:44426170:G/A:1	NUDCD3	ENST00000355451		IntronicSNV	FALSE	not protein-affecting
7:43656430:A/C:1	STK17A	ENST00000319357		IntronicSNV	FALSE	not protein-affecting
7:43643894:T/G:1	STK17A	ENST00000319357		IntronicSNV	FALSE	not protein-affecting
7:42172905:T/C:1	GLI3	ENST00000395925		IntronicSNV	FALSE	not protein-affecting
7:42035474:G/A:1	GLI3	ENST00000395925		IntronicSNV	FALSE	not protein-affecting
7:4092146:G/A:1	SDK1	ENST00000404826		IntronicSNV	FALSE	not protein-affecting
7:40891204:C/G:1	C7orf10	ENST00000309930		IntronicSNV	FALSE	not protein-affecting
7:40879442:A/C:1	C7orf10	ENST00000309930		IntronicSNV	FALSE	not protein-affecting
7:40847655:C/A:1	C7orf10	ENST00000309930		IntronicSNV	FALSE	not protein-affecting
7:40768011:G/T:1	C7orf10	ENST00000309930		IntronicSNV	FALSE	not protein-affecting
7:40743874:T/C:1	C7orf10	ENST00000309930		IntronicSNV	FALSE	not protein-affecting
7:40726993:T/G:1	C7orf10	ENST00000309930		IntronicSNV	FALSE	not protein-affecting
7:40705054:A/T:1	C7orf10	ENST00000309930		IntronicSNV	FALSE	not protein-affecting
7:40621604:C/A:1	C7orf10	ENST00000309930		IntronicSNV	FALSE	not protein-affecting
7:40561902:G/A:1	C7orf10	ENST00000309930		IntronicSNV	FALSE	not protein-affecting
7:40535866:C/G:1	C7orf10	ENST00000309930		IntronicSNV	FALSE	not protein-affecting
7:40426659:C/A:1	C7orf10	ENST00000309930		IntronicSNV	FALSE	not protein-affecting
7:40027157:C/T:1	CDK13	ENST00000181839		IntronicSNV	FALSE	not protein-affecting
7:39309719:G/A:1	POU6F2	ENST00000403058		IntronicSNV	FALSE	not protein-affecting
7:39282145:G/T:1	POU6F2	ENST00000403058		IntronicSNV	FALSE	not protein-affecting
7:39223989:T/G:1	POU6F2	ENST00000403058		IntronicSNV	FALSE	not protein-affecting
7:3918287:C/G:1	SDK1	ENST00000404826		IntronicSNV	FALSE	not protein-affecting
7:39143373:C/T:1	POU6F2	ENST00000403058		IntronicSNV	FALSE	not protein-affecting
7:38591125:C/A:1	AMPH	ENST00000356264		IntronicSNV	FALSE	not protein-affecting
7:3813574:C/T:1	SDK1	ENST00000404826		IntronicSNV	FALSE	not protein-affecting
7:37482706:C/T:1	ELMO1	ENST00000310758		IntronicSNV	FALSE	not protein-affecting
7:37149362:A/G:1	ELMO1	ENST00000310758		IntronicSNV	FALSE	not protein-affecting
7:3691545:C/A:1	SDK1	ENST00000404826		IntronicSNV	FALSE	not protein-affecting
7:36629754:A/C:1	AOAH	ENST00000258749		IntronicSNV	FALSE	not protein-affecting
7:3641712:T/C:1	SDK1	ENST00000404826		IntronicSNV	FALSE	not protein-affecting
7:3484034:T/A:1	SDK1	ENST00000404826		IntronicSNV	FALSE	not protein-affecting
7:33631633:T/A:1	BBS9	ENST00000242067		IntronicSNV	FALSE	not protein-affecting
7:33456155:G/A:1	BBS9	ENST00000242067		IntronicSNV	FALSE	not protein-affecting
7:33318546:C/T:1	BBS9	ENST00000242067		IntronicSNV	FALSE	not protein-affecting
7:32540599:A/G:1	AVL9	ENST00000318709		IntronicSNV	FALSE	not protein-affecting
7:32525446:C/A:1	LSM5	ENST00000450169		3-UTRSNV	FALSE	not protein-affecting
7:32297292:G/T:1	PDE1C	ENST00000396193		IntronicSNV	FALSE	not protein-affecting
7:31982804:G/T:1	PDE1C	ENST00000396193		IntronicSNV	FALSE	not protein-affecting
7:31915327:A/G:1	PDE1C	ENST00000396193		IntronicSNV	FALSE	not protein-affecting
7:31895939:A/G:1	PDE1C	ENST00000396193		IntronicSNV	FALSE	not protein-affecting
7:31727124:A/G:1	PPP1R17	ENST00000342032		IntronicSNV	FALSE	not protein-affecting
7:29314535:C/T:1	CHN2	ENST00000222792		IntronicSNV	FALSE	not protein-affecting
7:29213293:T/A:1	CPVL	ENST00000409850		IntronicSNV	FALSE	not protein-affecting
7:29208350:C/T:1	CPVL	ENST00000409850		IntronicSNV	FALSE	not protein-affecting
7:27148424:C/T:1	HOXA3	ENST00000396352		IntronicSNV	FALSE	not protein-affecting
7:26767564:G/A:1	SKAP2	ENST00000345317		IntronicSNV	FALSE	not protein-affecting
7:24776943:T/C:1	GSDME	ENST00000342947		IntronicSNV	FALSE	not protein-affecting
7:2417634:T/A:1	EIF3B	ENST00000360876		IntronicSNV	FALSE	not protein-affecting
7:23829050:A/C:1	STK31	ENST00000355870		IntronicSNV	FALSE	not protein-affecting
7:23552857:C/A:1	TRA2A	ENST00000297071		IntronicSNV	FALSE	not protein-affecting
7:23552856:C/A:1	TRA2A	ENST00000297071		IntronicSNV	FALSE	not protein-affecting
7:23186858:G/A:1	KLHL7	ENST00000339077		IntronicSNV	FALSE	not protein-affecting
7:23183061:G/A:1	KLHL7	ENST00000339077		IntronicSNV	FALSE	not protein-affecting
7:2165476:T/A:1	MAD1L1	ENST00000406869		IntronicSNV	FALSE	not protein-affecting
7:21495552:G/A:1	SP4	ENST00000222584		IntronicSNV	FALSE	not protein-affecting
7:20720661:T/C:1	ABCB5	ENST00000404938		IntronicSNV	FALSE	not protein-affecting
7:2062152:C/T:1	MAD1L1	ENST00000406869		IntronicSNV	FALSE	not protein-affecting
7:20223803:G/A:1	MACC1	ENST00000400331		IntronicSNV	FALSE	not protein-affecting
7:1983178:G/A:1	MAD1L1	ENST00000406869		IntronicSNV	FALSE	not protein-affecting
7:19156774:A/C:1	TWIST1	ENST00000242261	G57G	Synonymous	FALSE	not protein-affecting
7:1906845:C/T:1	MAD1L1	ENST00000406869		IntronicSNV	FALSE	not protein-affecting
7:18741870:G/A:1	HDAC9	ENST00000441542		IntronicSNV	FALSE	not protein-affecting
7:1759027:T/C:1	ELFN1	ENST00000424383		IntronicSNV	FALSE	not protein-affecting
7:16223041:G/C:1	ISPD	ENST00000407010		IntronicSNV	FALSE	not protein-affecting
7:16182522:A/T:1	ISPD	ENST00000407010		IntronicSNV	FALSE	not protein-affecting
7:158730174:T/G:1	WDR60	ENST00000407559		IntronicSNV	FALSE	not protein-affecting
7:157718356:C/T:1	PTPRN2	ENST00000389418		IntronicSNV	FALSE	not protein-affecting
7:157674091:C/A:1	PTPRN2	ENST00000389418		IntronicSNV	FALSE	not protein-affecting
7:157424437:C/T:1	PTPRN2	ENST00000389418		IntronicSNV	FALSE	not protein-affecting
7:157342895:G/A:1	PTPRN2	ENST00000389418		IntronicSNV	FALSE	not protein-affecting
7:155310508:G/A:1	CNPY1	ENST00000321736		IntronicSNV	FALSE	not protein-affecting
7:155177381:G/T:1	AC008060.1	ENST00000401499		IntronicSNV	FALSE	not protein-affecting
7:154731351:C/T:1	PAXIP1-AS2	ENST00000397551		IntronicSNV	FALSE	not protein-affecting
7:154627405:G/A:1	DPP6	ENST00000377770		IntronicSNV	FALSE	not protein-affecting
7:154415717:G/A:1	DPP6	ENST00000377770		IntronicSNV	FALSE	not protein-affecting
7:15440720:A/T:1	AGMO	ENST00000342526		IntronicSNV	FALSE	not protein-affecting
7:154172068:G/A:1	DPP6	ENST00000377770	D135N	Missense	FALSE	Functional Impact score not available
7:154131796:T/A:1	DPP6	ENST00000377770		IntronicSNV	FALSE	not protein-affecting
7:154120679:A/C:1	DPP6	ENST00000377770		IntronicSNV	FALSE	not protein-affecting
7:151272851:T/C:1	PRKAG2	ENST00000287878		IntronicSNV	FALSE	not protein-affecting
7:149462790:G/A:1	ZNF467	ENST00000302017	T267T	Synonymous	FALSE	not protein-affecting
7:148103015:C/T:1	CNTNAP2	ENST00000361727		IntronicSNV	FALSE	not protein-affecting
7:148028826:G/A:1	CNTNAP2	ENST00000361727		IntronicSNV	FALSE	not protein-affecting
7:14799545:G/A:1	DGKB	ENST00000403951		IntronicSNV	FALSE	not protein-affecting
7:14798569:G/C:1	DGKB	ENST00000403951		IntronicSNV	FALSE	not protein-affecting
7:147886835:C/T:1	CNTNAP2	ENST00000361727		IntronicSNV	FALSE	not protein-affecting
7:147636172:G/T:1	CNTNAP2	ENST00000361727		IntronicSNV	FALSE	not protein-affecting
7:147295667:T/G:1	CNTNAP2	ENST00000361727		IntronicSNV	FALSE	not protein-affecting
7:147246569:T/G:1	CNTNAP2	ENST00000361727		IntronicSNV	FALSE	not protein-affecting
7:147235204:C/G:1	CNTNAP2	ENST00000361727		IntronicSNV	FALSE	not protein-affecting
7:146998126:C/A:1	CNTNAP2	ENST00000361727		IntronicSNV	FALSE	not protein-affecting
7:146998125:C/A:1	CNTNAP2	ENST00000361727		IntronicSNV	FALSE	not protein-affecting
7:146916532:A/G:1	CNTNAP2	ENST00000361727		IntronicSNV	FALSE	not protein-affecting
7:146844973:A/C:1	CNTNAP2	ENST00000361727		IntronicSNV	FALSE	not protein-affecting
7:146757693:C/A:1	CNTNAP2	ENST00000361727		IntronicSNV	FALSE	not protein-affecting
7:14665390:G/A:1	DGKB	ENST00000403951		IntronicSNV	FALSE	not protein-affecting
7:146265907:C/A:1	CNTNAP2	ENST00000361727		IntronicSNV	FALSE	not protein-affecting
7:146262626:C/T:1	CNTNAP2	ENST00000361727		IntronicSNV	FALSE	not protein-affecting
7:146112767:T/G:1	CNTNAP2	ENST00000361727		IntronicSNV	FALSE	not protein-affecting
7:146076027:C/-:1	CNTNAP2	ENST00000361727		IntronicSNV	FALSE	not protein-affecting
7:146067221:G/A:1	CNTNAP2	ENST00000361727		IntronicSNV	FALSE	not protein-affecting
7:146023503:C/T:1	CNTNAP2	ENST00000361727		IntronicSNV	FALSE	not protein-affecting
7:145961366:T/A:1	CNTNAP2	ENST00000361727		IntronicSNV	FALSE	not protein-affecting
7:145900154:C/A:1	CNTNAP2	ENST00000361727		IntronicSNV	FALSE	not protein-affecting
7:14534189:G/T:1	DGKB	ENST00000403951		IntronicSNV	FALSE	not protein-affecting
7:141421328:G/A:1	WEE2	ENST00000397541		IntronicSNV	FALSE	not protein-affecting
7:141103722:C/-:1	TMEM178B	ENST00000565468		IntronicSNV	FALSE	not protein-affecting
7:141087235:T/C:1	TMEM178B	ENST00000565468		IntronicSNV	FALSE	not protein-affecting
7:139411019:G/A:1	HIPK2	ENST00000406875		IntronicSNV	FALSE	not protein-affecting
7:138620423:A/G:1	KIAA1549	ENST00000422774		IntronicSNV	FALSE	not protein-affecting
7:138259738:A/T:1	TRIM24	ENST00000343526		IntronicSNV	FALSE	not protein-affecting
7:137370198:G/T:1	DGKI	ENST00000288490		IntronicSNV	FALSE	not protein-affecting
7:137183905:T/A:1	DGKI	ENST00000288490		IntronicSNV	FALSE	not protein-affecting
7:137139134:A/T:1	DGKI	ENST00000288490		IntronicSNV	FALSE	not protein-affecting
7:137126122:G/T:1	DGKI	ENST00000288490		IntronicSNV	FALSE	not protein-affecting
7:137125067:T/G:1	DGKI	ENST00000288490		IntronicSNV	FALSE	not protein-affecting
7:136701845:G/A:1	CHRM2	ENST00000445907		3-UTRSNV	FALSE	not protein-affecting
7:136609270:C/A:1	CHRM2	ENST00000445907		IntronicSNV	FALSE	not protein-affecting
7:135269143:G/A:1	NUP205	ENST00000285968		IntronicSNV	FALSE	not protein-affecting
7:135132450:A/G:1	CNOT4	ENST00000541284		IntronicSNV	FALSE	not protein-affecting
7:134638748:AATTTCATATTCTACAATGT/-:1	CALD1	ENST00000361675		IntronicBlockSubstitution	FALSE	not protein-affecting
7:133990087:C/T:1	SLC35B4	ENST00000378509		IntronicSNV	FALSE	not protein-affecting
7:132221813:C/T:1	PLXNA4	ENST00000359827		IntronicSNV	FALSE	not protein-affecting
7:132210111:C/T:1	PLXNA4	ENST00000359827		IntronicSNV	FALSE	not protein-affecting
7:131103580:T/G:1	MKLN1	ENST00000352689		IntronicSNV	FALSE	not protein-affecting
7:131038271:G/A:1	MKLN1	ENST00000352689		IntronicSNV	FALSE	not protein-affecting
7:126832832:G/T:1	GRM8	ENST00000339582		IntronicSNV	FALSE	not protein-affecting
7:126832831:G/T:1	GRM8	ENST00000339582		IntronicSNV	FALSE	not protein-affecting
7:126528461:G/A:1	GRM8	ENST00000339582		IntronicSNV	FALSE	not protein-affecting
7:126452761:C/T:1	GRM8	ENST00000339582		IntronicSNV	FALSE	not protein-affecting
7:126250303:C/T:1	GRM8	ENST00000339582		IntronicSNV	FALSE	not protein-affecting
7:123302482:C/T:1	LMOD2	ENST00000458573	T281M	Missense	FALSE	Functional Impact score not available
7:123298454:C/T:1	LMOD2	ENST00000458573		IntronicSNV	FALSE	not protein-affecting
7:123247920:C/A:1	ASB15	ENST00000451558		IntronicSNV	FALSE	not protein-affecting
7:123114012:A/T:1	IQUB	ENST00000466202		IntronicSNV	FALSE	not protein-affecting
7:122456347:T/C:1	CADPS2	ENST00000449022		IntronicSNV	FALSE	not protein-affecting
7:122258528:C/G:1	CADPS2	ENST00000449022		IntronicSNV	FALSE	not protein-affecting
7:121567115:A/C:1	PTPRZ1	ENST00000393386		IntronicSNV	FALSE	not protein-affecting
7:120867144:A/G:1	CPED1	ENST00000310396		IntronicSNV	FALSE	not protein-affecting
7:120383581:T/C:1	KCND2	ENST00000331113		IntronicSNV	FALSE	not protein-affecting
7:120231313:A/G:1	KCND2	ENST00000331113		IntronicSNV	FALSE	not protein-affecting
7:120097714:C/T:1	KCND2	ENST00000331113		IntronicSNV	FALSE	not protein-affecting
7:120075154:T/C:1	KCND2	ENST00000331113		IntronicSNV	FALSE	not protein-affecting
7:119962306:A/C:1	KCND2	ENST00000331113		IntronicSNV	FALSE	not protein-affecting
7:11756878:G/A:1	THSD7A	ENST00000423059		IntronicSNV	FALSE	not protein-affecting
7:11455161:T/G:1	THSD7A	ENST00000423059		IntronicSNV	FALSE	not protein-affecting
7:114208488:T/G:1	FOXP2	ENST00000408937		IntronicSNV	FALSE	not protein-affecting
7:113523496:G/C:1	PPP1R3A	ENST00000284601		IntronicSNV	FALSE	not protein-affecting
7:111821933:G/A:1	DOCK4	ENST00000437633		IntronicSNV	FALSE	not protein-affecting
7:111037024:A/G:1	IMMP2L	ENST00000405709		IntronicSNV	FALSE	not protein-affecting
7:110521427:C/A:1	IMMP2L	ENST00000405709		IntronicSNV	FALSE	not protein-affecting
7:110521426:C/A:1	IMMP2L	ENST00000405709		IntronicSNV	FALSE	not protein-affecting
7:106791560:A/-:1	PRKAR2B	ENST00000265717		IntronicSNV	FALSE	not protein-affecting
7:104728158:A/G:1	KMT2E	ENST00000311117		IntronicSNV	FALSE	not protein-affecting
7:104682068:G/A:1	KMT2E	ENST00000311117		IntronicSNV	FALSE	not protein-affecting
7:104309150:C/A:1	LHFPL3	ENST00000535008		IntronicSNV	FALSE	not protein-affecting
7:104250846:A/G:1	LHFPL3	ENST00000535008		IntronicSNV	FALSE	not protein-affecting
7:104208564:G/A:1	LHFPL3	ENST00000535008		IntronicSNV	FALSE	not protein-affecting
7:103352179:C/T:1	RELN	ENST00000428762		IntronicSNV	FALSE	not protein-affecting
7:103148622:C/A:1	RELN	ENST00000428762		IntronicSNV	FALSE	not protein-affecting
7:103021380:C/T:1	SLC26A5	ENST00000306312		IntronicSNV	FALSE	not protein-affecting
7:102538605:C/G:1	FBXL13	ENST00000313221		IntronicSNV	FALSE	not protein-affecting
7:102520026:C/T:1	FBXL13	ENST00000313221		IntronicSNV	FALSE	not protein-affecting
6:99838966:T/G:1	COQ3	ENST00000254759		IntronicSNV	FALSE	not protein-affecting
6:99732430:A/T:1	FAXC	ENST00000389677		IntronicSNV	FALSE	not protein-affecting
6:97400032:G/T:1	KLHL32	ENST00000369261		IntronicSNV	FALSE	not protein-affecting
6:96528870:C/G:1	FUT9	ENST00000302103		IntronicSNV	FALSE	not protein-affecting
6:96520222:G/A:1	FUT9	ENST00000302103		IntronicSNV	FALSE	not protein-affecting
6:90436216:G/A:1	MDN1	ENST00000369393		IntronicSNV	FALSE	not protein-affecting
6:88021781:G/A:1	GJB7	ENST00000525899		IntronicSNV	FALSE	not protein-affecting
6:87954544:T/A:1	ZNF292	ENST00000369577		IntronicSNV	FALSE	not protein-affecting
6:87878594:A/G:1	ZNF292	ENST00000369577		IntronicSNV	FALSE	not protein-affecting
6:81016032:G/A:1	BCKDHB	ENST00000320393		IntronicSNV	FALSE	not protein-affecting
6:80748605:A/C:1	TTK	ENST00000369798		IntronicSNV	FALSE	not protein-affecting
6:7770678:C/A:1	BMP6	ENST00000283147		IntronicSNV	FALSE	not protein-affecting
6:73967992:A/C:1	KHDC1	ENST00000257765		IntronicSNV	FALSE	not protein-affecting
6:73901295:C/A:1	KCNQ5	ENST00000342056		IntronicSNV	FALSE	not protein-affecting
6:73739542:G/A:1	KCNQ5	ENST00000342056		IntronicSNV	FALSE	not protein-affecting
6:73410554:G/C:1	KCNQ5	ENST00000342056		IntronicSNV	FALSE	not protein-affecting
6:72725244:T/G:1	RIMS1	ENST00000521978		IntronicSNV	FALSE	not protein-affecting
6:72646455:A/G:1	RIMS1	ENST00000521978		IntronicSNV	FALSE	not protein-affecting
6:72615132:A/G:1	RIMS1	ENST00000521978		IntronicSNV	FALSE	not protein-affecting
6:72610010:G/A:1	RIMS1	ENST00000521978		IntronicSNV	FALSE	not protein-affecting
6:72603281:T/-:1	RIMS1	ENST00000521978		IntronicSNV	FALSE	not protein-affecting
6:7140131:T/A:1	RREB1	ENST00000379938		IntronicSNV	FALSE	not protein-affecting
6:70580189:A/T:1	COL19A1	ENST00000322773		IntronicSNV	FALSE	not protein-affecting
6:69996523:C/A:1	ADGRB3	ENST00000370598		IntronicSNV	FALSE	not protein-affecting
6:69825314:A/G:1	ADGRB3	ENST00000370598		IntronicSNV	FALSE	not protein-affecting
6:69697433:A/G:1	ADGRB3	ENST00000370598		IntronicSNV	FALSE	not protein-affecting
6:69592558:A/G:1	ADGRB3	ENST00000370598		IntronicSNV	FALSE	not protein-affecting
6:69534749:C/A:1	ADGRB3	ENST00000370598		IntronicSNV	FALSE	not protein-affecting
6:69426646:A/G:1	ADGRB3	ENST00000370598		IntronicSNV	FALSE	not protein-affecting
6:66240645:A/G:1	EYS	ENST00000503581		IntronicSNV	FALSE	not protein-affecting
6:66037357:T/C:1	EYS	ENST00000503581		IntronicSNV	FALSE	not protein-affecting
6:65987813:C/T:1	EYS	ENST00000503581		IntronicSNV	FALSE	not protein-affecting
6:65963812:C/G:1	EYS	ENST00000503581		IntronicSNV	FALSE	not protein-affecting
6:65795789:G/T:1	EYS	ENST00000503581		IntronicSNV	FALSE	not protein-affecting
6:65590164:A/G:1	EYS	ENST00000503581		IntronicSNV	FALSE	not protein-affecting
6:65573568:C/A:1	EYS	ENST00000503581		IntronicSNV	FALSE	not protein-affecting
6:65531777:A/T:1	EYS	ENST00000503581		IntronicSNV	FALSE	not protein-affecting
6:65466292:G/A:1	EYS	ENST00000503581		IntronicSNV	FALSE	not protein-affecting
6:65167860:G/T:1	EYS	ENST00000503581		IntronicSNV	FALSE	not protein-affecting
6:65167859:G/T:1	EYS	ENST00000503581		IntronicSNV	FALSE	not protein-affecting
6:65068988:T/G:1	EYS	ENST00000503581		IntronicSNV	FALSE	not protein-affecting
6:65067351:T/G:1	EYS	ENST00000503581		IntronicSNV	FALSE	not protein-affecting
6:64996028:A/T:1	EYS	ENST00000503581		IntronicSNV	FALSE	not protein-affecting
6:64907614:T/G:1	EYS	ENST00000503581		IntronicSNV	FALSE	not protein-affecting
6:62736724:G/T:1	KHDRBS2	ENST00000281156		IntronicSNV	FALSE	not protein-affecting
6:62693273:A/C:1	KHDRBS2	ENST00000281156		IntronicSNV	FALSE	not protein-affecting
6:62606568:G/T:1	KHDRBS2	ENST00000281156		IntronicSNV	FALSE	not protein-affecting
6:62572406:C/A:1	KHDRBS2	ENST00000281156		IntronicSNV	FALSE	not protein-affecting
6:56489044:G/A:1	DST	ENST00000244364		IntronicSNV	FALSE	not protein-affecting
6:55352957:G/C:1	HMGCLL1	ENST00000398661		IntronicSNV	FALSE	not protein-affecting
6:5511207:C/G:1	FARS2	ENST00000274680		IntronicSNV	FALSE	not protein-affecting
6:53367031:A/G:1	GCLC	ENST00000229416		IntronicSNV	FALSE	not protein-affecting
6:4808410:C/T:1	CDYL	ENST00000397588		IntronicSNV	FALSE	not protein-affecting
6:47880841:G/C:1	PTCHD4	ENST00000339488		IntronicSNV	FALSE	not protein-affecting
6:46189639:G/A:1	RCAN2	ENST00000330430		3-UTRSNV	FALSE	not protein-affecting
6:46021337:A/G:1	CLIC5	ENST00000185206		IntronicSNV	FALSE	not protein-affecting
6:45150067:G/A:1	SUPT3H	ENST00000371460		IntronicSNV	FALSE	not protein-affecting
6:44937844:A/C:1	SUPT3H	ENST00000371460		IntronicSNV	FALSE	not protein-affecting
6:44905244:G/A:1	SUPT3H	ENST00000371460		IntronicSNV	FALSE	not protein-affecting
6:44400977:A/G:1	CDC5L	ENST00000371477		IntronicSNV	FALSE	not protein-affecting
6:43072862:T/A:1	PTK7	ENST00000230419		IntronicSNV	FALSE	not protein-affecting
6:42216051:C/T:1	TRERF1	ENST00000372922		IntronicSNV	FALSE	not protein-affecting
6:4098520:C/T:1	C6orf201	ENST00000380175		IntronicSNV	FALSE	not protein-affecting
6:39847738:C/T:1	DAAM2	ENST00000398904		IntronicSNV	FALSE	not protein-affecting
6:39845070:G/A:1	DAAM2	ENST00000398904		IntronicSNV	FALSE	not protein-affecting
6:39841443:A/T:1	DAAM2	ENST00000398904		IntronicSNV	FALSE	not protein-affecting
6:39554944:G/T:1	KIF6	ENST00000287152		IntronicSNV	FALSE	not protein-affecting
6:39177837:A/C:1	KCNK5	ENST00000359534		IntronicSNV	FALSE	not protein-affecting
6:38592052:G/A:1	BTBD9	ENST00000481247		IntronicSNV	FALSE	not protein-affecting
6:38388557:G/C:1	BTBD9	ENST00000481247		IntronicSNV	FALSE	not protein-affecting
6:38264970:C/T:1	BTBD9	ENST00000481247		IntronicSNV	FALSE	not protein-affecting
6:38180853:A/C:1	BTBD9	ENST00000481247		IntronicSNV	FALSE	not protein-affecting
6:38178047:C/A:1	BTBD9	ENST00000481247		IntronicSNV	FALSE	not protein-affecting
6:38178046:G/A:1	BTBD9	ENST00000481247		IntronicSNV	FALSE	not protein-affecting
6:35883884:C/A:1	SRPK1	ENST00000373825		IntronicSNV	FALSE	not protein-affecting
6:35883883:C/A:1	SRPK1	ENST00000373825		IntronicSNV	FALSE	not protein-affecting
6:35472503:A/T:1	TULP1	ENST00000229771		IntronicSNV	FALSE	not protein-affecting
6:35275783:G/T:1	DEF6	ENST00000316637		IntronicSNV	FALSE	not protein-affecting
6:35275782:G/T:1	DEF6	ENST00000316637		IntronicSNV	FALSE	not protein-affecting
6:33700433:A/C:1	IP6K3	ENST00000451316		IntronicSNV	FALSE	not protein-affecting
6:3356122:A/T:1	SLC22A23	ENST00000406686		IntronicSNV	FALSE	not protein-affecting
6:32974898:G/A:1	HLA-DOA	ENST00000229829	T236T	Synonymous	FALSE	not protein-affecting
6:3287657:G/T:1	SLC22A23	ENST00000406686		IntronicSNV	FALSE	not protein-affecting
6:30580489:T/C:1	PPP1R10	ENST00000376511		IntronicSNV	FALSE	not protein-affecting
6:29331558:A/G:1	OR5V1	ENST00000377154		IntronicSNV	FALSE	not protein-affecting
6:28479720:C/T:1	GPX6	ENST00000361902		IntronicSNV	FALSE	not protein-affecting
6:2685682:C/A:1	MYLK4	ENST00000274643		IntronicSNV	FALSE	not protein-affecting
6:25922774:A/G:1	SLC17A2	ENST00000360488		IntronicSNV	FALSE	not protein-affecting
6:24304181:G/C:1	DCDC2	ENST00000378454		IntronicSNV	FALSE	not protein-affecting
6:17398309:G/T:1	CAP2	ENST00000229922		IntronicSNV	FALSE	not protein-affecting
6:168978294:G/A:1	SMOC2	ENST00000354536		IntronicSNV	FALSE	not protein-affecting
6:167183474:A/T:1	RPS6KA2	ENST00000503859		IntronicSNV	FALSE	not protein-affecting
6:166952284:C/T:1	RPS6KA2	ENST00000503859		IntronicSNV	FALSE	not protein-affecting
6:16660464:C/T:1	ATXN1	ENST00000450222		IntronicSNV	FALSE	not protein-affecting
6:165919574:T/C:1	PDE10A	ENST00000539869		IntronicSNV	FALSE	not protein-affecting
6:165909687:G/A:1	PDE10A	ENST00000539869		IntronicSNV	FALSE	not protein-affecting
6:165902541:G/T:1	PDE10A	ENST00000539869		IntronicSNV	FALSE	not protein-affecting
6:165863613:C/A:1	PDE10A	ENST00000539869		IntronicSNV	FALSE	not protein-affecting
6:165863578:T/A:1	PDE10A	ENST00000539869		IntronicSNV	FALSE	not protein-affecting
6:165721309:G/A:1	C6orf118	ENST00000230301		IntronicSNV	FALSE	not protein-affecting
6:163640565:A/C:1	PACRG	ENST00000337019		IntronicSNV	FALSE	not protein-affecting
6:163580642:G/T:1	PACRG	ENST00000337019		IntronicSNV	FALSE	not protein-affecting
6:163566160:T/A:1	PACRG	ENST00000337019		IntronicSNV	FALSE	not protein-affecting
6:163529985:T/C:1	PACRG	ENST00000337019		IntronicSNV	FALSE	not protein-affecting
6:162942265:C/A:1	PRKN	ENST00000366898		IntronicSNV	FALSE	not protein-affecting
6:162554429:A/G:1	PRKN	ENST00000366898		IntronicSNV	FALSE	not protein-affecting
6:162507413:G/A:1	PRKN	ENST00000366898		IntronicSNV	FALSE	not protein-affecting
6:162251261:G/C:1	PRKN	ENST00000366898		IntronicSNV	FALSE	not protein-affecting
6:161628045:C/A:1	AGPAT4	ENST00000320285		IntronicSNV	FALSE	not protein-affecting
6:161160500:C/A:1	PLG	ENST00000308192		IntronicSNV	FALSE	not protein-affecting
6:159672227:G/T:1	FNDC1	ENST00000297267		IntronicSNV	FALSE	not protein-affecting
6:159155012:CCCAGCTA/-:1	SYTL3	ENST00000297239		IntronicBlockSubstitution	FALSE	not protein-affecting
6:157208032:C/A:1	ARID1B	ENST00000346085		IntronicSNV	FALSE	not protein-affecting
6:155463749:G/A:1	TIAM2	ENST00000461783		IntronicSNV	FALSE	not protein-affecting
6:155457350:C/A:1	TIAM2	ENST00000461783		IntronicSNV	FALSE	not protein-affecting
6:153293618:T/G:1	FBXO5	ENST00000229758		IntronicSNV	FALSE	not protein-affecting
6:152667362:C/T:1	SYNE1	ENST00000367255		IntronicSNV	FALSE	not protein-affecting
6:152172788:G/A:1	ESR1	ENST00000440973		IntronicSNV	FALSE	not protein-affecting
6:152160545:C/A:1	ESR1	ENST00000440973		IntronicSNV	FALSE	not protein-affecting
6:151661900:T/C:1	AKAP12	ENST00000402676		IntronicSNV	FALSE	not protein-affecting
6:149390848:G/A:1	UST	ENST00000367463		IntronicSNV	FALSE	not protein-affecting
6:147608581:G/A:1	STXBP5	ENST00000321680		IntronicSNV	FALSE	not protein-affecting
6:147542283:C/G:1	STXBP5	ENST00000321680		IntronicSNV	FALSE	not protein-affecting
6:146433858:T/C:1	GRM1	ENST00000361719		IntronicSNV	FALSE	not protein-affecting
6:146395860:C/A:1	GRM1	ENST00000361719		IntronicSNV	FALSE	not protein-affecting
6:146352527:T/A:1	GRM1	ENST00000361719		IntronicSNV	FALSE	not protein-affecting
6:146223332:G/A:1	SHPRH	ENST00000367505		IntronicSNV	FALSE	not protein-affecting
6:144284029:C/T:1	PLAGL1	ENST00000360537		IntronicSNV	FALSE	not protein-affecting
6:142741744:A/G:1	ADGRG6	ENST00000367609		IntronicSNV	FALSE	not protein-affecting
6:134348560:C/A:1	SLC2A12	ENST00000275230		IntronicSNV	FALSE	not protein-affecting
6:133729161:T/G:1	EYA4	ENST00000367895		IntronicSNV	FALSE	not protein-affecting
6:133696646:G/A:1	EYA4	ENST00000367895		IntronicSNV	FALSE	not protein-affecting
6:133606196:G/A:1	EYA4	ENST00000367895		IntronicSNV	FALSE	not protein-affecting
6:13284468:C/T:1	PHACTR1	ENST00000332995		IntronicSNV	FALSE	not protein-affecting
6:13201695:G/A:1	PHACTR1	ENST00000332995		IntronicSNV	FALSE	not protein-affecting
6:131169349:A/T:1	EPB41L2	ENST00000337057		IntronicSNV	FALSE	not protein-affecting
6:130650280:C/T:1	SAMD3	ENST00000368134		IntronicSNV	FALSE	not protein-affecting
6:130542495:A/T:1	SAMD3	ENST00000368134		IntronicSNV	FALSE	not protein-affecting
6:129183888:G/A:1	RP11-73O6.4	ENST00000563385		IntronicSNV	FALSE	not protein-affecting
6:129111266:C/G:1	RP11-73O6.4	ENST00000563385		IntronicSNV	FALSE	not protein-affecting
6:127960786:T/G:1	RP11-73O6.4	ENST00000563385		IntronicSNV	FALSE	not protein-affecting
6:126627807:A/C:1	RP11-73O6.4	ENST00000563385		IntronicSNV	FALSE	not protein-affecting
6:126456147:A/T:1	RP11-73O6.4	ENST00000563385		IntronicSNV	FALSE	not protein-affecting
6:125002131:G/C:1	NKAIN2	ENST00000368417		IntronicSNV	FALSE	not protein-affecting
6:124955599:A/C:1	NKAIN2	ENST00000368417		IntronicSNV	FALSE	not protein-affecting
6:124822911:G/T:1	NKAIN2	ENST00000368417		IntronicSNV	FALSE	not protein-affecting
6:124822910:A/T:1	NKAIN2	ENST00000368417		IntronicSNV	FALSE	not protein-affecting
6:124811630:G/C:1	NKAIN2	ENST00000368417		IntronicSNV	FALSE	not protein-affecting
6:124555185:C/T:1	NKAIN2	ENST00000368417		IntronicSNV	FALSE	not protein-affecting
6:124531004:T/-:1	NKAIN2	ENST00000368417		IntronicSNV	FALSE	not protein-affecting
6:123911887:G/A:1	TRDN	ENST00000398178		IntronicSNV	FALSE	not protein-affecting
6:12124032:A/G:1	HIVEP1	ENST00000379388	K1335R	Missense	FALSE	Functional Impact score not available
6:119291412:G/A:1	FAM184A	ENST00000338891		IntronicSNV	FALSE	not protein-affecting
6:118633346:A/T:1	SLC35F1	ENST00000360388		IntronicSNV	FALSE	not protein-affecting
6:118352069:T/G:1	SLC35F1	ENST00000360388		IntronicSNV	FALSE	not protein-affecting
6:114421556:C/T:1	HS3ST5	ENST00000312719		IntronicSNV	FALSE	not protein-affecting
6:112522860:C/G:1	LAMA4	ENST00000230538	G151A	Missense	FALSE	Functional Impact score not available
6:112502108:C/G:1	LAMA4	ENST00000230538		IntronicSNV	FALSE	not protein-affecting
6:112502107:C/A:1	LAMA4	ENST00000230538		IntronicSNV	FALSE	not protein-affecting
6:112116682:G/A:1	FYN	ENST00000354650		IntronicSNV	FALSE	not protein-affecting
6:111911380:G/A:1	TRAF3IP2	ENST00000368761		IntronicSNV	FALSE	not protein-affecting
6:111416002:G/T:1	SLC16A10	ENST00000368851		IntronicSNV	FALSE	not protein-affecting
6:109747018:T/G:1	PPIL6	ENST00000440797		IntronicSNV	FALSE	not protein-affecting
6:1084526:A/C:1	AL033381.1	ENST00000314040		IntronicSNV	FALSE	not protein-affecting
6:107848042:C/A:1	SOBP	ENST00000317357		IntronicSNV	FALSE	not protein-affecting
6:105265006:C/G:1	HACE1	ENST00000262903		IntronicSNV	FALSE	not protein-affecting
6:102384994:C/T:1	GRIK2	ENST00000421544		IntronicSNV	FALSE	not protein-affecting
6:102301147:T/A:1	GRIK2	ENST00000421544		IntronicSNV	FALSE	not protein-affecting
6:102087588:G/T:1	GRIK2	ENST00000421544		IntronicSNV	FALSE	not protein-affecting
6:102087587:G/T:1	GRIK2	ENST00000421544		IntronicSNV	FALSE	not protein-affecting
6:101210677:T/A:1	ASCC3	ENST00000369162		IntronicSNV	FALSE	not protein-affecting
6:101149599:G/A:1	ASCC3	ENST00000369162		IntronicSNV	FALSE	not protein-affecting
5:94930461:G/A:1	ARSK	ENST00000380009		IntronicSNV	FALSE	not protein-affecting
5:9482626:G/A:1	SEMA5A	ENST00000382496		IntronicSNV	FALSE	not protein-affecting
5:94548247:G/A:1	MCTP1	ENST00000515393		IntronicSNV	FALSE	not protein-affecting
5:94267483:C/T:1	MCTP1	ENST00000515393		IntronicSNV	FALSE	not protein-affecting
5:94043336:G/A:1	MCTP1	ENST00000515393		IntronicSNV	FALSE	not protein-affecting
5:93439923:C/T:1	FAM172A	ENST00000395965		IntronicSNV	FALSE	not protein-affecting
5:93332103:T/A:1	FAM172A	ENST00000395965		IntronicSNV	FALSE	not protein-affecting
5:93033552:C/A:1	FAM172A	ENST00000395965		IntronicSNV	FALSE	not protein-affecting
5:92976678:C/G:1	FAM172A	ENST00000395965		IntronicSNV	FALSE	not protein-affecting
5:9259142:G/A:1	SEMA5A	ENST00000382496		IntronicSNV	FALSE	not protein-affecting
5:9214015:G/A:1	SEMA5A	ENST00000382496		IntronicSNV	FALSE	not protein-affecting
5:9057540:C/T:1	SEMA5A	ENST00000382496		IntronicSNV	FALSE	not protein-affecting
5:90431647:G/A:1	ADGRV1	ENST00000405460		IntronicSNV	FALSE	not protein-affecting
5:90287310:C/T:1	ADGRV1	ENST00000405460		IntronicSNV	FALSE	not protein-affecting
5:90114840:C/T:1	ADGRV1	ENST00000405460		IntronicSNV	FALSE	not protein-affecting
5:90063785:T/C:1	ADGRV1	ENST00000405460		IntronicSNV	FALSE	not protein-affecting
5:86665363:C/G:1	RASA1	ENST00000274376		IntronicSNV	FALSE	not protein-affecting
5:86650289:G/C:1	RASA1	ENST00000274376		IntronicSNV	FALSE	not protein-affecting
5:83511216:C/T:1	EDIL3	ENST00000296591		IntronicSNV	FALSE	not protein-affecting
5:83418922:A/C:1	EDIL3	ENST00000296591		IntronicSNV	FALSE	not protein-affecting
5:82618276:C/T:1	XRCC4	ENST00000511817		IntronicSNV	FALSE	not protein-affecting
5:80716007:C/A:1	SSBP2	ENST00000320672		3-UTRSNV	FALSE	not protein-affecting
5:80427509:A/G:1	RASGRF2	ENST00000265080		IntronicSNV	FALSE	not protein-affecting
5:80376498:G/A:1	RASGRF2	ENST00000265080	A351T	Missense	FALSE	Functional Impact score not available
5:80344917:C/A:1	RASGRF2	ENST00000265080		IntronicSNV	FALSE	not protein-affecting
5:78929313:G/C:1	TENT2	ENST00000453514		IntronicSNV	FALSE	not protein-affecting
5:77870823:G/A:1	LHFPL2	ENST00000380345		IntronicSNV	FALSE	not protein-affecting
5:7766424:G/A:1	ADCY2	ENST00000338316		IntronicSNV	FALSE	not protein-affecting
5:77430531:A/C:1	AP3B1	ENST00000255194		IntronicSNV	FALSE	not protein-affecting
5:77008793:G/A:1	TBCA	ENST00000380377		IntronicSNV	FALSE	not protein-affecting
5:7612180:G/T:1	ADCY2	ENST00000338316		IntronicSNV	FALSE	not protein-affecting
5:75519263:T/C:1	SV2C	ENST00000502798		IntronicSNV	FALSE	not protein-affecting
5:71745665:G/A:1	ZNF366	ENST00000318442		IntronicSNV	FALSE	not protein-affecting
5:71464704:G/A:1	MAP1B	ENST00000296755		IntronicSNV	FALSE	not protein-affecting
5:70752173:T/G:1	BDP1	ENST00000358731		IntronicSNV	FALSE	not protein-affecting
5:68412051:C/T:1	SLC30A5	ENST00000396591		IntronicSNV	FALSE	not protein-affecting
5:682559:G/A:1	TPPP	ENST00000360578		IntronicSNV	FALSE	not protein-affecting
5:67528448:GAG/-:1	PIK3R1	ENST00000521381		IntronicBlockSubstitution	FALSE	not protein-affecting
5:66197994:T/C:1	MAST4	ENST00000403625		IntronicSNV	FALSE	not protein-affecting
5:64209138:T/A:1	CWC27	ENST00000381070		IntronicSNV	FALSE	not protein-affecting
5:61690677:T/A:1	DIMT1	ENST00000199320		IntronicSNV	FALSE	not protein-affecting
5:59116385:T/C:1	PDE4D	ENST00000340635		IntronicSNV	FALSE	not protein-affecting
5:58436937:C/T:1	PDE4D	ENST00000340635		IntronicSNV	FALSE	not protein-affecting
5:57995950:A/G:1	RAB3C	ENST00000282878		IntronicSNV	FALSE	not protein-affecting
5:57909492:C/A:1	RAB3C	ENST00000282878		IntronicSNV	FALSE	not protein-affecting
5:56555395:C/T:1	GPBP1	ENST00000264779		IntronicSNV	FALSE	not protein-affecting
5:55176816:A/C:1	IL31RA	ENST00000447346		IntronicSNV	FALSE	not protein-affecting
5:55154180:G/T:1	IL31RA	ENST00000447346		IntronicSNV	FALSE	not protein-affecting
5:54823754:G/A:1	PLPP1	ENST00000264775		IntronicSNV	FALSE	not protein-affecting
5:54620360:CCGCCTCC/-:1	MTREX	ENST00000230640		IntronicBlockSubstitution	FALSE	not protein-affecting
5:53387921:T/C:1	ARL15	ENST00000504924		IntronicSNV	FALSE	not protein-affecting
5:5162206:C/T:1	ADAMTS16	ENST00000274181		IntronicSNV	FALSE	not protein-affecting
5:51360237:G/C:1	LINC02118	ENST00000510583		IntronicSNV	FALSE	not protein-affecting
5:51332250:A/T:1	LINC02118	ENST00000510583		IntronicSNV	FALSE	not protein-affecting
5:45323191:G/C:1	HCN1	ENST00000303230		IntronicSNV	FALSE	not protein-affecting
5:427182:A/G:1	AHRR	ENST00000316418		IntronicSNV	FALSE	not protein-affecting
5:41420654:T/C:1	PLCXD3	ENST00000377801		IntronicSNV	FALSE	not protein-affecting
5:40964031:G/A:1	C7	ENST00000313164		IntronicSNV	FALSE	not protein-affecting
5:39406679:T/C:1	DAB2	ENST00000320816		IntronicSNV	FALSE	not protein-affecting
5:39385960:G/A:1	DAB2	ENST00000320816		IntronicSNV	FALSE	not protein-affecting
5:39191153:C/T:1	FYB1	ENST00000505428		IntronicSNV	FALSE	not protein-affecting
5:38590063:C/A:1	LIFR	ENST00000263409		IntronicSNV	FALSE	not protein-affecting
5:38369564:T/C:1	EGFLAM	ENST00000354891		IntronicSNV	FALSE	not protein-affecting
5:38316473:C/T:1	EGFLAM	ENST00000354891		IntronicSNV	FALSE	not protein-affecting
5:38316206:G/A:1	EGFLAM	ENST00000354891		IntronicSNV	FALSE	not protein-affecting
5:38315899:C/T:1	EGFLAM	ENST00000354891		IntronicSNV	FALSE	not protein-affecting
5:37527217:A/C:1	WDR70	ENST00000265107		IntronicSNV	FALSE	not protein-affecting
5:37524846:G/A:1	WDR70	ENST00000265107		IntronicSNV	FALSE	not protein-affecting
5:37235915:G/A:1	CPLANE1	ENST00000425232		IntronicSNV	FALSE	not protein-affecting
5:37013402:A/C:1	NIPBL	ENST00000282516		IntronicSNV	FALSE	not protein-affecting
5:34788565:A/C:1	RAI14	ENST00000515799		IntronicSNV	FALSE	not protein-affecting
5:33841257:C/A:1	ADAMTS12	ENST00000504830		IntronicSNV	FALSE	not protein-affecting
5:33841124:C/A:1	ADAMTS12	ENST00000504830		IntronicSNV	FALSE	not protein-affecting
5:33770537:C/T:1	ADAMTS12	ENST00000504830		IntronicSNV	FALSE	not protein-affecting
5:33565785:T/G:1	ADAMTS12	ENST00000504830		IntronicSNV	FALSE	not protein-affecting
5:32780653:G/A:1	NPR3	ENST00000265074		IntronicSNV	FALSE	not protein-affecting
5:31232075:C/G:1	CDH6	ENST00000265071		IntronicSNV	FALSE	not protein-affecting
5:26968142:T/A:1	CDH9	ENST00000231021		IntronicSNV	FALSE	not protein-affecting
5:26944236:G/T:1	CDH9	ENST00000231021		IntronicSNV	FALSE	not protein-affecting
5:24632368:A/T:1	CDH10	ENST00000264463		IntronicSNV	FALSE	not protein-affecting
5:22850443:T/A:1	CDH12	ENST00000382254		IntronicSNV	FALSE	not protein-affecting
5:22802152:A/T:1	CDH12	ENST00000382254		IntronicSNV	FALSE	not protein-affecting
5:22696972:C/T:1	CDH12	ENST00000382254		IntronicSNV	FALSE	not protein-affecting
5:22557348:A/G:1	CDH12	ENST00000382254		IntronicSNV	FALSE	not protein-affecting
5:22352279:T/A:1	CDH12	ENST00000382254		IntronicSNV	FALSE	not protein-affecting
5:22351085:A/C:1	CDH12	ENST00000382254		IntronicSNV	FALSE	not protein-affecting
5:22290998:G/A:1	CDH12	ENST00000382254		IntronicSNV	FALSE	not protein-affecting
5:22242801:G/C:1	CDH12	ENST00000382254		IntronicSNV	FALSE	not protein-affecting
5:22226301:T/A:1	CDH12	ENST00000382254		IntronicSNV	FALSE	not protein-affecting
5:22085040:C/G:1	CDH12	ENST00000382254		IntronicSNV	FALSE	not protein-affecting
5:22015527:A/C:1	CDH12	ENST00000382254		IntronicSNV	FALSE	not protein-affecting
5:20433054:C/T:1	CDH18	ENST00000542864		IntronicSNV	FALSE	not protein-affecting
5:20358322:T/A:1	CDH18	ENST00000542864		IntronicSNV	FALSE	not protein-affecting
5:20308112:A/G:1	CDH18	ENST00000542864		IntronicSNV	FALSE	not protein-affecting
5:20249553:G/A:1	CDH18	ENST00000542864		IntronicSNV	FALSE	not protein-affecting
5:20210125:A/T:1	CDH18	ENST00000542864		IntronicSNV	FALSE	not protein-affecting
5:20197362:C/T:1	CDH18	ENST00000542864		IntronicSNV	FALSE	not protein-affecting
5:20194450:C/A:1	CDH18	ENST00000542864		IntronicSNV	FALSE	not protein-affecting
5:20179698:T/A:1	CDH18	ENST00000542864		IntronicSNV	FALSE	not protein-affecting
5:20070621:G/A:1	CDH18	ENST00000542864		IntronicSNV	FALSE	not protein-affecting
5:19924115:A/T:1	CDH18	ENST00000542864		IntronicSNV	FALSE	not protein-affecting
5:19863978:A/G:1	CDH18	ENST00000542864		IntronicSNV	FALSE	not protein-affecting
5:19752559:C/T:1	CDH18	ENST00000542864		IntronicSNV	FALSE	not protein-affecting
5:19716576:C/G:1	CDH18	ENST00000542864		IntronicSNV	FALSE	not protein-affecting
5:179028688:C/T:1	RUFY1	ENST00000319449		IntronicSNV	FALSE	not protein-affecting
5:179028676:A/T:1	RUFY1	ENST00000319449		IntronicSNV	FALSE	not protein-affecting
5:178668902:G/A:1	ADAMTS2	ENST00000251582		IntronicSNV	FALSE	not protein-affecting
5:178414817:G/T:1	GRM6	ENST00000231188		IntronicSNV	FALSE	not protein-affecting
5:177721239:G/C:1	COL23A1	ENST00000390654		IntronicSNV	FALSE	not protein-affecting
5:177669028:T/G:1	COL23A1	ENST00000390654		IntronicSNV	FALSE	not protein-affecting
5:173505967:C/T:1	NSG2	ENST00000303177		IntronicSNV	FALSE	not protein-affecting
5:172431723:C/T:1	ATP6V0E1	ENST00000519374		IntronicSNV	FALSE	not protein-affecting
5:172110736:G/A:1	NEURL1B	ENST00000369800	V298M	Missense	FALSE	Functional Impact score not available
5:171811812:T/G:1	SH3PXD2B	ENST00000311601		IntronicSNV	FALSE	not protein-affecting
5:171695348:G/T:1	UBTD2	ENST00000393792		IntronicSNV	FALSE	not protein-affecting
5:170625697:C/A:1	RANBP17	ENST00000523189		IntronicSNV	FALSE	not protein-affecting
5:170366363:T/-:1	RANBP17	ENST00000523189		IntronicSNV	FALSE	not protein-affecting
5:169286038:G/C:1	DOCK2	ENST00000256935		IntronicSNV	FALSE	not protein-affecting
5:168332101:G/A:1	SLIT3	ENST00000519560		IntronicSNV	FALSE	not protein-affecting
5:168250050:G/A:1	SLIT3	ENST00000519560		IntronicSNV	FALSE	not protein-affecting
5:168193252:C/T:1	SLIT3	ENST00000519560		IntronicSNV	FALSE	not protein-affecting
5:168109826:C/T:1	SLIT3	ENST00000519560		IntronicSNV	FALSE	not protein-affecting
5:168109797:C/G:1	SLIT3	ENST00000519560		IntronicSNV	FALSE	not protein-affecting
5:167332124:G/A:1	TENM2	ENST00000518659		IntronicSNV	FALSE	not protein-affecting
5:167297616:A/G:1	TENM2	ENST00000518659		IntronicSNV	FALSE	not protein-affecting
5:167277688:C/G:1	TENM2	ENST00000518659		IntronicSNV	FALSE	not protein-affecting
5:167176416:G/A:1	TENM2	ENST00000518659		IntronicSNV	FALSE	not protein-affecting
5:166982421:A/G:1	TENM2	ENST00000518659		IntronicSNV	FALSE	not protein-affecting
5:166899820:C/G:1	TENM2	ENST00000518659		IntronicSNV	FALSE	not protein-affecting
5:166801467:G/A:1	TENM2	ENST00000518659		IntronicSNV	FALSE	not protein-affecting
5:161322902:C/T:1	GABRA1	ENST00000428797		IntronicSNV	FALSE	not protein-affecting
5:161287745:T/C:1	GABRA1	ENST00000428797		IntronicSNV	FALSE	not protein-affecting
5:160889832:G/T:1	GABRB2	ENST00000274547		IntronicSNV	FALSE	not protein-affecting
5:159990149:C/A:1	ATP10B	ENST00000327245		3-UTRSNV	FALSE	not protein-affecting
5:159990148:C/A:1	ATP10B	ENST00000327245		3-UTRSNV	FALSE	not protein-affecting
5:159443790:G/T:1	TTC1	ENST00000231238		IntronicSNV	FALSE	not protein-affecting
5:15888332:T/C:1	FBXL7	ENST00000504595		IntronicSNV	FALSE	not protein-affecting
5:15849501:C/A:1	FBXL7	ENST00000504595		IntronicSNV	FALSE	not protein-affecting
5:158365724:C/T:1	EBF1	ENST00000313708		IntronicSNV	FALSE	not protein-affecting
5:156920322:G/A:1	ADAM19	ENST00000257527		IntronicSNV	FALSE	not protein-affecting
5:156753201:C/T:1	CYFIP2	ENST00000318218	L694L	Synonymous	FALSE	not protein-affecting
5:156753126:C/T:1	CYFIP2	ENST00000318218		IntronicSNV	FALSE	not protein-affecting
5:156752896:C/T:1	CYFIP2	ENST00000318218		IntronicSNV	FALSE	not protein-affecting
5:156752515:C/T:1	CYFIP2	ENST00000318218	L642L	Synonymous	FALSE	not protein-affecting
5:156752254:C/G:1	CYFIP2	ENST00000318218		IntronicSNV	FALSE	not protein-affecting
5:156751325:C/G:1	CYFIP2	ENST00000318218		IntronicSNV	FALSE	not protein-affecting
5:156751094:C/G:1	CYFIP2	ENST00000318218		IntronicSNV	FALSE	not protein-affecting
5:156751054:C/T:1	CYFIP2	ENST00000318218	F624F	Synonymous	FALSE	not protein-affecting
5:156707530:G/A:1	CYFIP2	ENST00000318218		IntronicSNV	FALSE	not protein-affecting
5:155818722:G/T:1	SGCD	ENST00000337851		IntronicSNV	FALSE	not protein-affecting
5:155803944:C/A:1	SGCD	ENST00000337851		IntronicSNV	FALSE	not protein-affecting
5:155779825:G/A:1	SGCD	ENST00000337851		IntronicSNV	FALSE	not protein-affecting
5:155758285:G/T:1	SGCD	ENST00000337851		IntronicSNV	FALSE	not protein-affecting
5:153154562:G/T:1	GRIA1	ENST00000285900		IntronicSNV	FALSE	not protein-affecting
5:152900254:C/T:1	GRIA1	ENST00000285900		IntronicSNV	FALSE	not protein-affecting
5:151253873:G/A:1	GLRA1	ENST00000455880		IntronicSNV	FALSE	not protein-affecting
5:151239373:C/T:1	GLRA1	ENST00000455880	R150Q	Missense	FALSE	Functional Impact score not available
5:151228648:C/T:1	GLRA1	ENST00000455880		IntronicSNV	FALSE	not protein-affecting
5:151052089:C/T:1	SPARC	ENST00000231061		IntronicSNV	FALSE	not protein-affecting
5:150854453:G/A:1	SLC36A1	ENST00000243389		IntronicSNV	FALSE	not protein-affecting
5:150138148:C/A:1	DCTN4	ENST00000446090		IntronicSNV	FALSE	not protein-affecting
5:149619849:G/T:1	CAMK2A	ENST00000398376		IntronicSNV	FALSE	not protein-affecting
5:149571016:C/T:1	SLC6A7	ENST00000230671		IntronicSNV	FALSE	not protein-affecting
5:149344550:C/G:1	SLC26A2	ENST00000286298		IntronicSNV	FALSE	not protein-affecting
5:14796588:A/C:1	ANKH	ENST00000284268		IntronicSNV	FALSE	not protein-affecting
5:146620502:C/A:1	STK32A	ENST00000397936		IntronicSNV	FALSE	not protein-affecting
5:146170523:C/T:1	PPP2R2B	ENST00000336640		IntronicSNV	FALSE	not protein-affecting
5:145172329:G/A:1	PRELID2	ENST00000334744		IntronicSNV	FALSE	not protein-affecting
5:143794220:A/G:1	KCTD16	ENST00000507359		IntronicSNV	FALSE	not protein-affecting
5:141509871:C/T:1	NDFIP1	ENST00000253814		IntronicSNV	FALSE	not protein-affecting
5:140774118:C/T:1	PCDHGA8	ENST00000398604	R580C	Missense	FALSE	Functional Impact score not available
5:140517419:C/T:1	PCDHB5	ENST00000231134		3-UTRSNV	FALSE	not protein-affecting
5:139411667:G/A:1	NRG2	ENST00000361474		IntronicSNV	FALSE	not protein-affecting
5:138952679:G/A:1	UBE2D2	ENST00000398733		IntronicSNV	FALSE	not protein-affecting
5:138696441:A/C:1	PAIP2	ENST00000394795		IntronicSNV	FALSE	not protein-affecting
5:138629745:G/T:1	MATR3	ENST00000394805		IntronicSNV	FALSE	not protein-affecting
5:138479744:C/A:1	SIL1	ENST00000394817		IntronicSNV	FALSE	not protein-affecting
5:138461637:G/A:1	SIL1	ENST00000394817		IntronicSNV	FALSE	not protein-affecting
5:13835837:C/T:1	DNAH5	ENST00000265104		IntronicSNV	FALSE	not protein-affecting
5:137316673:C/T:1	FAM13B	ENST00000033079		IntronicSNV	FALSE	not protein-affecting
5:135517310:G/T:1	SMAD5	ENST00000545279		3-UTRSNV	FALSE	not protein-affecting
5:134562740:G/T:1	CTC-203F4.1	ENST00000432382		IntronicSNV	FALSE	not protein-affecting
5:1336077:C/A:1	CLPTM1L	ENST00000320895		IntronicSNV	FALSE	not protein-affecting
5:132536084:A/C:1	FSTL4	ENST00000265342		IntronicSNV	FALSE	not protein-affecting
5:131636478:T/G:1	SLC22A4	ENST00000200652		IntronicSNV	FALSE	not protein-affecting
5:131126945:A/G:1	FNIP1	ENST00000510461		IntronicSNV	FALSE	not protein-affecting
5:130937750:T/A:1	RAPGEF6	ENST00000296859		IntronicSNV	FALSE	not protein-affecting
5:130840168:A/T:1	RAPGEF6	ENST00000296859		IntronicSNV	FALSE	not protein-affecting
5:129258261:C/A:1	CHSY3	ENST00000305031		IntronicSNV	FALSE	not protein-affecting
5:129245434:A/G:1	CHSY3	ENST00000305031		IntronicSNV	FALSE	not protein-affecting
5:128937491:C/T:1	ADAMTS19	ENST00000274487		IntronicSNV	FALSE	not protein-affecting
5:127837715:A/T:1	FBN2	ENST00000508053		IntronicSNV	FALSE	not protein-affecting
5:127758540:G/T:1	FBN2	ENST00000508053		IntronicSNV	FALSE	not protein-affecting
5:122256796:A/G:1	SNX24	ENST00000261369		IntronicSNV	FALSE	not protein-affecting
5:122165470:T/C:1	SNX2	ENST00000379516		3-UTRSNV	FALSE	not protein-affecting
5:119951539:C/T:1	PRR16	ENST00000379551		IntronicSNV	FALSE	not protein-affecting
5:119839185:A/T:1	PRR16	ENST00000379551		IntronicSNV	FALSE	not protein-affecting
5:11884032:T/C:1	CTNND2	ENST00000304623		IntronicSNV	FALSE	not protein-affecting
5:11803703:G/A:1	CTNND2	ENST00000304623		IntronicSNV	FALSE	not protein-affecting
5:11682026:A/T:1	CTNND2	ENST00000304623		IntronicSNV	FALSE	not protein-affecting
5:11637822:C/G:1	CTNND2	ENST00000304623		IntronicSNV	FALSE	not protein-affecting
5:11462421:C/G:1	CTNND2	ENST00000304623		IntronicSNV	FALSE	not protein-affecting
5:11449115:T/C:1	CTNND2	ENST00000304623		IntronicSNV	FALSE	not protein-affecting
5:112556859:C/A:1	MCC	ENST00000408903		IntronicSNV	FALSE	not protein-affecting
5:11154434:C/G:1	CTNND2	ENST00000304623		IntronicSNV	FALSE	not protein-affecting
5:111311337:A/G:1	NREP	ENST00000395634		IntronicSNV	FALSE	not protein-affecting
5:111093357:C/T:1	NREP	ENST00000395634		IntronicSNV	FALSE	not protein-affecting
5:110803294:A/C:1	CAMK4	ENST00000282356		IntronicSNV	FALSE	not protein-affecting
5:110018840:C/A:1	TMEM232	ENST00000455884		IntronicSNV	FALSE	not protein-affecting
5:109133624:C/A:1	MAN2A1	ENST00000261483		IntronicSNV	FALSE	not protein-affecting
5:1082884:T/C:1	SLC12A7	ENST00000264930		IntronicSNV	FALSE	not protein-affecting
5:107340543:C/T:1	FBXL17	ENST00000542267		IntronicSNV	FALSE	not protein-affecting
5:10731246:A/G:1	DAP	ENST00000230895		IntronicSNV	FALSE	not protein-affecting
5:106787012:C/A:1	EFNA5	ENST00000333274		IntronicSNV	FALSE	not protein-affecting
5:106739890:T/C:1	EFNA5	ENST00000333274		IntronicSNV	FALSE	not protein-affecting
5:102606807:C/T:1	C5orf30	ENST00000319933		IntronicSNV	FALSE	not protein-affecting
5:100198312:G/A:1	ST8SIA4	ENST00000231461		IntronicSNV	FALSE	not protein-affecting
5:100150021:A/C:1	ST8SIA4	ENST00000231461		IntronicSNV	FALSE	not protein-affecting
4:98699433:G/A:1	STPG2	ENST00000295268		IntronicSNV	FALSE	not protein-affecting
4:96257560:A/T:1	UNC5C	ENST00000453304		IntronicSNV	FALSE	not protein-affecting
4:96109766:A/G:1	UNC5C	ENST00000453304		IntronicSNV	FALSE	not protein-affecting
4:96084589:C/T:1	UNC5C	ENST00000453304		3-UTRSNV	FALSE	not protein-affecting
4:95184348:G/T:1	SMARCAD1	ENST00000359052		IntronicSNV	FALSE	not protein-affecting
4:95184159:G/C:1	SMARCAD1	ENST00000359052		IntronicSNV	FALSE	not protein-affecting
4:94515909:C/T:1	GRID2	ENST00000282020		IntronicSNV	FALSE	not protein-affecting
4:94247522:C/T:1	GRID2	ENST00000282020		IntronicSNV	FALSE	not protein-affecting
4:93969632:G/A:1	GRID2	ENST00000282020		IntronicSNV	FALSE	not protein-affecting
4:93961948:G/C:1	GRID2	ENST00000282020		IntronicSNV	FALSE	not protein-affecting
4:93705149:G/C:1	GRID2	ENST00000282020		IntronicSNV	FALSE	not protein-affecting
4:93400065:G/A:1	GRID2	ENST00000282020		IntronicSNV	FALSE	not protein-affecting
4:93397456:G/A:1	GRID2	ENST00000282020		IntronicSNV	FALSE	not protein-affecting
4:92345293:G/A:1	CCSER1	ENST00000509176		IntronicSNV	FALSE	not protein-affecting
4:92172162:G/T:1	CCSER1	ENST00000509176		IntronicSNV	FALSE	not protein-affecting
4:91948595:A/C:1	CCSER1	ENST00000509176		IntronicSNV	FALSE	not protein-affecting
4:91865120:C/A:1	CCSER1	ENST00000509176		IntronicSNV	FALSE	not protein-affecting
4:91672521:A/T:1	CCSER1	ENST00000509176		IntronicSNV	FALSE	not protein-affecting
4:91619158:G/A:1	CCSER1	ENST00000509176		IntronicSNV	FALSE	not protein-affecting
4:91498520:C/T:1	CCSER1	ENST00000509176		IntronicSNV	FALSE	not protein-affecting
4:91491619:G/A:1	CCSER1	ENST00000509176		IntronicSNV	FALSE	not protein-affecting
4:89353548:G/A:1	HERC6	ENST00000264346		IntronicSNV	FALSE	not protein-affecting
4:88440615:C/A:1	SPARCL1	ENST00000418378		IntronicSNV	FALSE	not protein-affecting
4:88281980:T/C:1	HSD17B11	ENST00000358290		IntronicSNV	FALSE	not protein-affecting
4:86825968:G/A:1	ARHGAP24	ENST00000395184		IntronicSNV	FALSE	not protein-affecting
4:83585448:C/T:1	SCD5	ENST00000319540		IntronicSNV	FALSE	not protein-affecting
4:83413184:G/A:1	TMEM150C	ENST00000449862		IntronicSNV	FALSE	not protein-affecting
4:81693311:C/A:1	CFAP299	ENST00000508675		IntronicSNV	FALSE	not protein-affecting
4:81339503:T/A:1	CFAP299	ENST00000508675		IntronicSNV	FALSE	not protein-affecting
4:80990500:G/A:1	ANTXR2	ENST00000307333		IntronicSNV	FALSE	not protein-affecting
4:80984147:A/C:1	ANTXR2	ENST00000307333		IntronicSNV	FALSE	not protein-affecting
4:78867401:A/T:1	MRPL1	ENST00000315567		IntronicSNV	FALSE	not protein-affecting
4:78867400:G/T:1	MRPL1	ENST00000315567		IntronicSNV	FALSE	not protein-affecting
4:780190:C/T:1	CPLX1	ENST00000304062		3-UTRSNV	FALSE	not protein-affecting
4:77646877:C/G:1	SHROOM3	ENST00000296043		IntronicSNV	FALSE	not protein-affecting
4:77485590:C/T:1	SHROOM3	ENST00000296043		IntronicSNV	FALSE	not protein-affecting
4:7571435:C/T:1	SORCS2	ENST00000507866		IntronicSNV	FALSE	not protein-affecting
4:75672730:C/T:1	BTC	ENST00000395743		IntronicSNV	FALSE	not protein-affecting
4:73418874:C/T:1	ADAMTS3	ENST00000286657		IntronicSNV	FALSE	not protein-affecting
4:73228782:G/A:1	ADAMTS3	ENST00000286657		IntronicSNV	FALSE	not protein-affecting
4:72980273:C/T:1	NPFFR2	ENST00000308744		IntronicSNV	FALSE	not protein-affecting
4:72368626:C/T:1	SLC4A4	ENST00000425175		IntronicSNV	FALSE	not protein-affecting
4:72176595:A/T:1	SLC4A4	ENST00000425175		IntronicSNV	FALSE	not protein-affecting
4:72076170:A/G:1	SLC4A4	ENST00000425175		IntronicSNV	FALSE	not protein-affecting
4:72058416:A/G:1	SLC4A4	ENST00000425175		IntronicSNV	FALSE	not protein-affecting
4:71384525:C/T:1	AMTN	ENST00000339336	L11L	Synonymous	FALSE	not protein-affecting
4:71113489:C/T:1	CSN3	ENST00000304954		IntronicSNV	FALSE	not protein-affecting
4:71113488:T/C:1	CSN3	ENST00000304954		IntronicSNV	FALSE	not protein-affecting
4:700754:T/C:1	PCGF3	ENST00000362003		IntronicSNV	FALSE	not protein-affecting
4:70075494:C/T:1	UGT2B11	ENST00000446444		IntronicSNV	FALSE	not protein-affecting
4:68615995:G/A:1	GNRHR	ENST00000226413		IntronicSNV	FALSE	not protein-affecting
4:68606999:T/G:1	GNRHR	ENST00000226413		IntronicSNV	FALSE	not protein-affecting
4:66418512:C/G:1	EPHA5	ENST00000273854		IntronicSNV	FALSE	not protein-affecting
4:66363647:G/C:1	EPHA5	ENST00000273854		IntronicSNV	FALSE	not protein-affecting
4:66309652:C/T:1	EPHA5	ENST00000273854		IntronicSNV	FALSE	not protein-affecting
4:66221705:T/A:1	EPHA5	ENST00000273854		IntronicSNV	FALSE	not protein-affecting
4:6610936:G/A:1	MAN2B2	ENST00000285599	P639P	Synonymous	FALSE	not protein-affecting
4:6333289:G/T:1	PPP2R2C	ENST00000335585		IntronicSNV	FALSE	not protein-affecting
4:62675135:TTC/-:1	ADGRL3	ENST00000514591		IntronicBlockSubstitution	FALSE	not protein-affecting
4:62330386:C/T:1	ADGRL3	ENST00000514591		IntronicSNV	FALSE	not protein-affecting
4:5835189:G/A:1	CRMP1	ENST00000324989		IntronicSNV	FALSE	not protein-affecting
4:5813940:C/A:1	EVC	ENST00000382674		3-UTRSNV	FALSE	not protein-affecting
4:5801848:G/A:1	EVC	ENST00000382674		IntronicSNV	FALSE	not protein-affecting
4:5773032:C/T:1	EVC	ENST00000382674		IntronicSNV	FALSE	not protein-affecting
4:56844559:T/G:1	CEP135	ENST00000257287		IntronicSNV	FALSE	not protein-affecting
4:56454217:G/A:1	PDCL2	ENST00000295645		IntronicSNV	FALSE	not protein-affecting
4:55556878:C/T:1	KIT	ENST00000288135		IntronicSNV	FALSE	not protein-affecting
4:54427530:G/T:1	LNX1	ENST00000263925		IntronicSNV	FALSE	not protein-affecting
4:54304376:T/C:1	FIP1L1	ENST00000337488		IntronicSNV	FALSE	not protein-affecting
4:54205947:A/C:1	SCFD2	ENST00000401642		IntronicSNV	FALSE	not protein-affecting
4:54161315:T/A:1	SCFD2	ENST00000401642		IntronicSNV	FALSE	not protein-affecting
4:48858189:A/G:1	OCIAD1	ENST00000381473		IntronicSNV	FALSE	not protein-affecting
4:47504781:A/T:1	ATP10D	ENST00000273859		IntronicSNV	FALSE	not protein-affecting
4:47235002:C/T:1	GABRB1	ENST00000295454		IntronicSNV	FALSE	not protein-affecting
4:47078549:A/G:1	GABRB1	ENST00000295454		IntronicSNV	FALSE	not protein-affecting
4:46971019:C/G:1	GABRA4	ENST00000264318		IntronicSNV	FALSE	not protein-affecting
4:46745772:G/T:1	COX7B2	ENST00000396533		IntronicSNV	FALSE	not protein-affecting
4:44308934:A/G:1	KCTD8	ENST00000360029		IntronicSNV	FALSE	not protein-affecting
4:42581089:T/A:1	ATP8A1	ENST00000381668		IntronicSNV	FALSE	not protein-affecting
4:42511993:G/A:1	ATP8A1	ENST00000381668		IntronicSNV	FALSE	not protein-affecting
4:4217838:A/G:1	OTOP1	ENST00000296358		IntronicSNV	FALSE	not protein-affecting
4:4203962:G/A:1	OTOP1	ENST00000296358		IntronicSNV	FALSE	not protein-affecting
4:40843216:C/T:1	APBB2	ENST00000508593		IntronicSNV	FALSE	not protein-affecting
4:37973002:G/A:1	TBC1D1	ENST00000261439		IntronicSNV	FALSE	not protein-affecting
4:37927782:G/-:1	TBC1D1	ENST00000261439		IntronicSNV	FALSE	not protein-affecting
4:37671779:T/C:1	RELL1	ENST00000454158		IntronicSNV	FALSE	not protein-affecting
4:37353107:C/A:1	NWD2	ENST00000309447		IntronicSNV	FALSE	not protein-affecting
4:28376619:G/A:1	AC109588.1	ENST00000507759		IntronicSNV	FALSE	not protein-affecting
4:2732016:A/G:1	FAM193A	ENST00000382839		IntronicSNV	FALSE	not protein-affecting
4:27025189:A/C:1	STIM2	ENST00000465503		3-UTRSNV	FALSE	not protein-affecting
4:26678298:G/A:1	TBC1D19	ENST00000264866		IntronicSNV	FALSE	not protein-affecting
4:25851486:C/G:1	SEL1L3	ENST00000399878		IntronicSNV	FALSE	not protein-affecting
4:25759463:C/A:1	SEL1L3	ENST00000399878		IntronicSNV	FALSE	not protein-affecting
4:25324201:G/A:1	ZCCHC4	ENST00000302874		IntronicSNV	FALSE	not protein-affecting
4:21898560:A/T:1	KCNIP4	ENST00000382152		IntronicSNV	FALSE	not protein-affecting
4:21695012:C/A:1	KCNIP4	ENST00000382152		IntronicSNV	FALSE	not protein-affecting
4:21680879:T/G:1	KCNIP4	ENST00000382152		IntronicSNV	FALSE	not protein-affecting
4:21507863:C/T:1	KCNIP4	ENST00000382152		IntronicSNV	FALSE	not protein-affecting
4:21476169:G/A:1	KCNIP4	ENST00000382152		IntronicSNV	FALSE	not protein-affecting
4:21372332:G/A:1	KCNIP4	ENST00000382152		IntronicSNV	FALSE	not protein-affecting
4:21212499:A/T:1	KCNIP4	ENST00000382152		IntronicSNV	FALSE	not protein-affecting
4:20927353:T/G:1	KCNIP4	ENST00000382152		IntronicSNV	FALSE	not protein-affecting
4:20860660:G/T:1	KCNIP4	ENST00000382152		IntronicSNV	FALSE	not protein-affecting
4:20848749:A/C:1	KCNIP4	ENST00000382152		IntronicSNV	FALSE	not protein-affecting
4:20571711:C/A:1	SLIT2	ENST00000504154		IntronicSNV	FALSE	not protein-affecting
4:20339708:C/T:1	SLIT2	ENST00000504154		IntronicSNV	FALSE	not protein-affecting
4:20299026:A/G:1	SLIT2	ENST00000504154		IntronicSNV	FALSE	not protein-affecting
4:186176080:A/G:1	SNX25	ENST00000504273		IntronicSNV	FALSE	not protein-affecting
4:184584613:C/T:1	TRAPPC11	ENST00000334690		IntronicSNV	FALSE	not protein-affecting
4:183653841:G/A:1	TENM3	ENST00000511685		IntronicSNV	FALSE	not protein-affecting
4:183547921:G/A:1	TENM3	ENST00000511685		IntronicSNV	FALSE	not protein-affecting
4:183275950:A/C:1	TENM3	ENST00000511685		IntronicSNV	FALSE	not protein-affecting
4:183185944:G/C:1	TENM3	ENST00000511685		IntronicSNV	FALSE	not protein-affecting
4:183173991:A/G:1	TENM3	ENST00000511685		IntronicSNV	FALSE	not protein-affecting
4:177143090:A/T:1	ASB5	ENST00000296525		IntronicSNV	FALSE	not protein-affecting
4:177015498:G/A:1	WDR17	ENST00000280190		IntronicSNV	FALSE	not protein-affecting
4:176800446:C/A:1	GPM6A	ENST00000280187		IntronicSNV	FALSE	not protein-affecting
4:175216285:T/C:1	CEP44	ENST00000457424		IntronicSNV	FALSE	not protein-affecting
4:174315299:G/T:1	SCRG1	ENST00000296506		IntronicSNV	FALSE	not protein-affecting
4:174163066:T/C:1	GALNT7	ENST00000265000		IntronicSNV	FALSE	not protein-affecting
4:173354189:C/A:1	GALNTL6	ENST00000506823		IntronicSNV	FALSE	not protein-affecting
4:170590776:A/C:1	CLCN3	ENST00000347613		IntronicSNV	FALSE	not protein-affecting
4:169476190:G/A:1	PALLD	ENST00000505667		IntronicSNV	FALSE	not protein-affecting
4:169421969:C/A:1	PALLD	ENST00000505667		IntronicSNV	FALSE	not protein-affecting
4:16813357:C/T:1	LDB2	ENST00000304523		IntronicSNV	FALSE	not protein-affecting
4:166328358:G/A:1	CPE	ENST00000402744		IntronicSNV	FALSE	not protein-affecting
4:166326986:G/A:1	CPE	ENST00000402744		IntronicSNV	FALSE	not protein-affecting
4:164987072:C/T:1	2001-03-01	ENST00000503008		IntronicSNV	FALSE	not protein-affecting
4:164616885:C/T:1	2001-03-01	ENST00000503008		IntronicSNV	FALSE	not protein-affecting
4:164420214:A/T:1	TMA16	ENST00000358572		IntronicSNV	FALSE	not protein-affecting
4:164253989:C/T:1	NPY1R	ENST00000296533		5-UTRSNV	FALSE	not protein-affecting
4:162886053:T/A:1	FSTL5	ENST00000306100		IntronicSNV	FALSE	not protein-affecting
4:162818155:G/T:1	FSTL5	ENST00000306100		IntronicSNV	FALSE	not protein-affecting
4:162533649:C/T:1	FSTL5	ENST00000306100		IntronicSNV	FALSE	not protein-affecting
4:162472696:A/G:1	FSTL5	ENST00000306100		IntronicSNV	FALSE	not protein-affecting
4:162459245:A/T:1	FSTL5	ENST00000306100		IntronicSNV	FALSE	not protein-affecting
4:160269386:A/G:1	RAPGEF2	ENST00000264431		IntronicSNV	FALSE	not protein-affecting
4:159748170:A/T:1	FNIP2	ENST00000264433		IntronicSNV	FALSE	not protein-affecting
4:159614028:T/A:1	ETFDH	ENST00000511912		IntronicSNV	FALSE	not protein-affecting
4:159514014:G/A:1	RXFP1	ENST00000307765		IntronicSNV	FALSE	not protein-affecting
4:158188257:AA/-:1	GRIA2	ENST00000296526		IntronicBlockSubstitution	FALSE	not protein-affecting
4:158173092:T/A:1	GRIA2	ENST00000296526		IntronicSNV	FALSE	not protein-affecting
4:15647153:C/A:1	FBXL5	ENST00000341285		IntronicSNV	FALSE	not protein-affecting
4:155734304:A/C:1	RBM46	ENST00000281722		IntronicSNV	FALSE	not protein-affecting
4:155296297:G/A:1	DCHS2	ENST00000357232		IntronicSNV	FALSE	not protein-affecting
4:155290573:G/A:1	DCHS2	ENST00000357232		IntronicSNV	FALSE	not protein-affecting
4:151551678:T/A:1	LRBA	ENST00000357115		IntronicSNV	FALSE	not protein-affecting
4:151485129:T/G:1	LRBA	ENST00000357115		IntronicSNV	FALSE	not protein-affecting
4:149170273:C/G:1	NR3C2	ENST00000358102		IntronicSNV	FALSE	not protein-affecting
4:148804990:G/T:1	ARHGAP10	ENST00000336498		IntronicSNV	FALSE	not protein-affecting
4:147654606:A/C:1	TTC29	ENST00000325106		IntronicSNV	FALSE	not protein-affecting
4:147644833:T/A:1	TTC29	ENST00000325106		IntronicSNV	FALSE	not protein-affecting
4:146827844:C/A:1	ZNF827	ENST00000379448		IntronicSNV	FALSE	not protein-affecting
4:146785363:G/A:1	ZNF827	ENST00000379448		IntronicSNV	FALSE	not protein-affecting
4:146646727:G/A:1	C4orf51	ENST00000438731		IntronicSNV	FALSE	not protein-affecting
4:146546176:G/A:1	MMAA	ENST00000281317		IntronicSNV	FALSE	not protein-affecting
4:146074049:T/C:1	OTUD4	ENST00000454497		IntronicSNV	FALSE	not protein-affecting
4:146056239:G/A:1	OTUD4	ENST00000454497		3-UTRSNV	FALSE	not protein-affecting
4:144546281:G/C:1	FREM3	ENST00000329798		IntronicSNV	FALSE	not protein-affecting
4:143725795:T/C:1	INPP4B	ENST00000513000		IntronicSNV	FALSE	not protein-affecting
4:143428866:G/T:1	INPP4B	ENST00000513000		IntronicSNV	FALSE	not protein-affecting
4:143398883:G/A:1	INPP4B	ENST00000513000		IntronicSNV	FALSE	not protein-affecting
4:143375667:G/A:1	INPP4B	ENST00000513000		IntronicSNV	FALSE	not protein-affecting
4:142003828:C/T:1	RNF150	ENST00000515673		IntronicSNV	FALSE	not protein-affecting
4:140284147:C/T:1	NAA15	ENST00000296543		IntronicSNV	FALSE	not protein-affecting
4:129812686:A/T:1	SCLT1	ENST00000281142		IntronicSNV	FALSE	not protein-affecting
4:123348850:C/T:1	ADAD1	ENST00000296513		IntronicSNV	FALSE	not protein-affecting
4:123170218:T/A:1	KIAA1109	ENST00000264501		IntronicSNV	FALSE	not protein-affecting
4:122300597:G/T:1	QRFPR	ENST00000394427		IntronicSNV	FALSE	not protein-affecting
4:122258774:C/T:1	QRFPR	ENST00000394427		IntronicSNV	FALSE	not protein-affecting
4:122092438:A/T:1	TNIP3	ENST00000454328		IntronicSNV	FALSE	not protein-affecting
4:121718049:C/T:1	PRDM5	ENST00000264808		IntronicSNV	FALSE	not protein-affecting
4:121670951:G/C:1	PRDM5	ENST00000264808		IntronicSNV	FALSE	not protein-affecting
4:121670950:G/A:1	PRDM5	ENST00000264808		IntronicSNV	FALSE	not protein-affecting
4:115927973:G/T:1	NDST4	ENST00000264363		IntronicSNV	FALSE	not protein-affecting
4:115826462:A/G:1	NDST4	ENST00000264363		IntronicSNV	FALSE	not protein-affecting
4:114501098:G/A:1	CAMK2D	ENST00000342666		IntronicSNV	FALSE	not protein-affecting
4:114392415:G/A:1	CAMK2D	ENST00000342666		IntronicSNV	FALSE	not protein-affecting
4:114186592:T/A:1	ANK2	ENST00000357077		IntronicSNV	FALSE	not protein-affecting
4:111542965:C/G:1	PITX2	ENST00000306732		IntronicSNV	FALSE	not protein-affecting
4:111422095:C/T:1	ENPEP	ENST00000265162		IntronicSNV	FALSE	not protein-affecting
4:110869651:T/G:1	EGF	ENST00000265171		IntronicSNV	FALSE	not protein-affecting
4:110150529:G/A:1	COL25A1	ENST00000399132		IntronicSNV	FALSE	not protein-affecting
4:108792854:T/C:1	SGMS2	ENST00000394684		IntronicSNV	FALSE	not protein-affecting
4:106547558:A/T:1	ARHGEF38	ENST00000420470		IntronicSNV	FALSE	not protein-affecting
4:104532804:G/C:1	TACR3	ENST00000304883		IntronicSNV	FALSE	not protein-affecting
4:103589675:G/C:1	MANBA	ENST00000226578		IntronicSNV	FALSE	not protein-affecting
4:103241053:C/A:1	SLC39A8	ENST00000394833		IntronicSNV	FALSE	not protein-affecting
4:102136579:G/A:1	PPP3CA	ENST00000394854		IntronicSNV	FALSE	not protein-affecting
4:101399370:C/A:1	EMCN	ENST00000296420		IntronicSNV	FALSE	not protein-affecting
3:99514183:G/A:1	COL8A1	ENST00000261037	G480R	Missense	FALSE	Functional Impact score not available
3:99477456:C/T:1	COL8A1	ENST00000261037		IntronicSNV	FALSE	not protein-affecting
3:97333386:C/T:1	EPHA6	ENST00000389672		IntronicSNV	FALSE	not protein-affecting
3:97266756:G/A:1	EPHA6	ENST00000389672		IntronicSNV	FALSE	not protein-affecting
3:97222538:C/T:1	EPHA6	ENST00000389672		IntronicSNV	FALSE	not protein-affecting
3:97018329:A/T:1	EPHA6	ENST00000389672		IntronicSNV	FALSE	not protein-affecting
3:96825514:G/T:1	EPHA6	ENST00000389672		IntronicSNV	FALSE	not protein-affecting
3:96736837:T/A:1	EPHA6	ENST00000389672		IntronicSNV	FALSE	not protein-affecting
3:96713430:C/A:1	EPHA6	ENST00000389672		IntronicSNV	FALSE	not protein-affecting
3:9519439:C/T:1	SETD5	ENST00000402198		3-UTRSNV	FALSE	not protein-affecting
3:9290233:T/A:1	SRGAP3	ENST00000383836		IntronicSNV	FALSE	not protein-affecting
3:9209488:C/G:1	SRGAP3	ENST00000383836		IntronicSNV	FALSE	not protein-affecting
3:89453329:C/T:1	EPHA3	ENST00000336596		IntronicSNV	FALSE	not protein-affecting
3:85811174:G/A:1	CADM2	ENST00000405615		IntronicSNV	FALSE	not protein-affecting
3:81809800:A/G:1	GBE1	ENST00000429644		IntronicSNV	FALSE	not protein-affecting
3:81802777:G/A:1	GBE1	ENST00000429644		IntronicSNV	FALSE	not protein-affecting
3:81620846:A/G:1	GBE1	ENST00000429644		IntronicSNV	FALSE	not protein-affecting
3:79463945:G/T:1	ROBO1	ENST00000464233		IntronicSNV	FALSE	not protein-affecting
3:79449456:C/T:1	ROBO1	ENST00000464233		IntronicSNV	FALSE	not protein-affecting
3:79399628:C/T:1	ROBO1	ENST00000464233		IntronicSNV	FALSE	not protein-affecting
3:79274043:C/T:1	ROBO1	ENST00000464233		IntronicSNV	FALSE	not protein-affecting
3:79203908:G/A:1	ROBO1	ENST00000464233		IntronicSNV	FALSE	not protein-affecting
3:79159940:T/C:1	ROBO1	ENST00000464233		IntronicSNV	FALSE	not protein-affecting
3:79116292:G/A:1	ROBO1	ENST00000464233		IntronicSNV	FALSE	not protein-affecting
3:79106062:T/G:1	ROBO1	ENST00000464233		IntronicSNV	FALSE	not protein-affecting
3:79033156:C/T:1	ROBO1	ENST00000464233		IntronicSNV	FALSE	not protein-affecting
3:77431356:G/A:1	ROBO2	ENST00000487694		IntronicSNV	FALSE	not protein-affecting
3:76659927:C/A:1	ROBO2	ENST00000487694		IntronicSNV	FALSE	not protein-affecting
3:76571400:A/T:1	ROBO2	ENST00000487694		IntronicSNV	FALSE	not protein-affecting
3:76571396:G/T:1	ROBO2	ENST00000487694		IntronicSNV	FALSE	not protein-affecting
3:76515741:T/C:1	ROBO2	ENST00000487694		IntronicSNV	FALSE	not protein-affecting
3:76252880:C/T:1	ROBO2	ENST00000487694		IntronicSNV	FALSE	not protein-affecting
3:76202507:G/T:1	ROBO2	ENST00000487694		IntronicSNV	FALSE	not protein-affecting
3:7165919:T/G:1	GRM7	ENST00000357716		IntronicSNV	FALSE	not protein-affecting
3:71406173:C/G:1	FOXP1	ENST00000318789		IntronicSNV	FALSE	not protein-affecting
3:70003759:G/T:1	MITF	ENST00000394351		IntronicSNV	FALSE	not protein-affecting
3:70003758:G/T:1	MITF	ENST00000394351		IntronicSNV	FALSE	not protein-affecting
3:69309587:T/G:1	FRMD4B	ENST00000398540		IntronicSNV	FALSE	not protein-affecting
3:68977691:G/A:1	FAM19A4	ENST00000295569		IntronicSNV	FALSE	not protein-affecting
3:68801511:G/A:1	FAM19A4	ENST00000295569		IntronicSNV	FALSE	not protein-affecting
3:68454299:G/A:1	FAM19A1	ENST00000478136		IntronicSNV	FALSE	not protein-affecting
3:68387036:C/A:1	FAM19A1	ENST00000478136		IntronicSNV	FALSE	not protein-affecting
3:67567967:C/A:1	SUCLG2	ENST00000493112		IntronicSNV	FALSE	not protein-affecting
3:65939517:T/C:1	MAGI1	ENST00000402939		IntronicSNV	FALSE	not protein-affecting
3:62753663:G/A:1	CADPS	ENST00000383710		IntronicSNV	FALSE	not protein-affecting
3:62711717:C/A:1	CADPS	ENST00000383710		IntronicSNV	FALSE	not protein-affecting
3:61690450:C/T:1	PTPRG	ENST00000474889		IntronicSNV	FALSE	not protein-affecting
3:61047450:G/A:1	FHIT	ENST00000468189		IntronicSNV	FALSE	not protein-affecting
3:60668574:T/A:1	FHIT	ENST00000468189		IntronicSNV	FALSE	not protein-affecting
3:59897538:G/C:1	FHIT	ENST00000468189		IntronicSNV	FALSE	not protein-affecting
3:58964639:C/T:1	C3orf67	ENST00000295966		IntronicSNV	FALSE	not protein-affecting
3:58797303:C/T:1	C3orf67	ENST00000295966		IntronicSNV	FALSE	not protein-affecting
3:58636602:G/A:1	FAM3D	ENST00000358781		IntronicSNV	FALSE	not protein-affecting
3:58135648:GG/TT:1	FLNB	ENST00000490882	G2086F	Missense	FALSE	Functional Impact score not available
3:56437701:G/A:1	ERC2	ENST00000288221		IntronicSNV	FALSE	not protein-affecting
3:56248122:C/T:1	ERC2	ENST00000288221		IntronicSNV	FALSE	not protein-affecting
3:55700206:G/T:1	ERC2	ENST00000288221		IntronicSNV	FALSE	not protein-affecting
3:55700205:A/G:1	ERC2	ENST00000288221		IntronicSNV	FALSE	not protein-affecting
3:54350408:A/C:1	CACNA2D3	ENST00000474759		IntronicSNV	FALSE	not protein-affecting
3:54307171:G/A:1	CACNA2D3	ENST00000474759		IntronicSNV	FALSE	not protein-affecting
3:54290038:G/C:1	CACNA2D3	ENST00000474759		IntronicSNV	FALSE	not protein-affecting
3:54196252:G/A:1	CACNA2D3	ENST00000474759		IntronicSNV	FALSE	not protein-affecting
3:49886950:C/T:1	TRAIP	ENST00000331456		IntronicSNV	FALSE	not protein-affecting
3:49442528:A/C:1	RHOA	ENST00000418115		IntronicSNV	FALSE	not protein-affecting
3:47852700:T/A:1	DHX30	ENST00000445061		IntronicSNV	FALSE	not protein-affecting
3:47513596:T/C:1	SCAP	ENST00000265565		IntronicSNV	FALSE	not protein-affecting
3:46605749:C/G:1	LRRC2	ENST00000395905		IntronicSNV	FALSE	not protein-affecting
3:46491323:G/T:1	LTF	ENST00000231751		IntronicSNV	FALSE	not protein-affecting
3:46491322:G/T:1	LTF	ENST00000231751		IntronicSNV	FALSE	not protein-affecting
3:44807838:G/A:1	KIF15	ENST00000326047		IntronicSNV	FALSE	not protein-affecting
3:44285342:G/A:1	TOPAZ1	ENST00000309765	S448S	Synonymous	FALSE	not protein-affecting
3:41937409:A/C:1	ULK4	ENST00000301831		IntronicSNV	FALSE	not protein-affecting
3:41707439:C/T:1	ULK4	ENST00000301831		IntronicSNV	FALSE	not protein-affecting
3:41395961:G/A:1	ULK4	ENST00000301831		IntronicSNV	FALSE	not protein-affecting
3:39158042:C/G:1	TTC21A	ENST00000431162		IntronicSNV	FALSE	not protein-affecting
3:38930216:G/T:1	SCN11A	ENST00000302328		IntronicSNV	FALSE	not protein-affecting
3:38247519:A/G:1	OXSR1	ENST00000311806		IntronicSNV	FALSE	not protein-affecting
3:37508967:G/C:1	ITGA9	ENST00000264741		IntronicSNV	FALSE	not protein-affecting
3:36932692:G/A:1	TRANK1	ENST00000429976		IntronicSNV	FALSE	not protein-affecting
3:36779124:G/A:1	DCLK3	ENST00000416516	R343W	Missense	FALSE	Functional Impact score not available
3:36777008:T/A:1	DCLK3	ENST00000416516		IntronicSNV	FALSE	not protein-affecting
3:36508923:T/G:1	STAC	ENST00000273183		IntronicSNV	FALSE	not protein-affecting
3:33632115:A/G:1	CLASP2	ENST00000468888		IntronicSNV	FALSE	not protein-affecting
3:33240387:C/A:1	SUSD5	ENST00000309558		IntronicSNV	FALSE	not protein-affecting
3:30902753:C/T:1	GADL1	ENST00000282538		IntronicSNV	FALSE	not protein-affecting
3:29638023:G/A:1	RBMS3	ENST00000383767		IntronicSNV	FALSE	not protein-affecting
3:29586795:G/T:1	RBMS3	ENST00000383767		IntronicSNV	FALSE	not protein-affecting
3:29525650:T/C:1	RBMS3	ENST00000383767		IntronicSNV	FALSE	not protein-affecting
3:27761750:G/T:1	EOMES	ENST00000295743	F316L	Missense	FALSE	Functional Impact score not available
3:2685940:C/T:1	CNTN4	ENST00000397461		IntronicSNV	FALSE	not protein-affecting
3:2618965:G/T:1	CNTN4	ENST00000397461		IntronicSNV	FALSE	not protein-affecting
3:2542002:T/-:1	CNTN4	ENST00000397461		IntronicSNV	FALSE	not protein-affecting
3:2525539:C/G:1	CNTN4	ENST00000397461		IntronicSNV	FALSE	not protein-affecting
3:24406769:G/A:1	THRB	ENST00000396671		IntronicSNV	FALSE	not protein-affecting
3:24277744:G/A:1	THRB	ENST00000396671		IntronicSNV	FALSE	not protein-affecting
3:2388416:T/C:1	CNTN4	ENST00000397461		IntronicSNV	FALSE	not protein-affecting
3:21778709:A/C:1	ZNF385D	ENST00000281523		IntronicSNV	FALSE	not protein-affecting
3:21676670:A/C:1	ZNF385D	ENST00000281523		IntronicSNV	FALSE	not protein-affecting
3:195511907:T/G:1	MUC4	ENST00000463781	T2182P	Missense	FALSE	Functional Impact score not available
3:195488912:C/T:1	MUC4	ENST00000463781		IntronicSNV	FALSE	not protein-affecting
3:192006560:C/T:1	FGF12	ENST00000454309		IntronicSNV	FALSE	not protein-affecting
3:191954057:A/G:1	FGF12	ENST00000454309		IntronicSNV	FALSE	not protein-affecting
3:191950481:G/A:1	FGF12	ENST00000454309		IntronicSNV	FALSE	not protein-affecting
3:190291049:G/C:1	IL1RAP	ENST00000317757		IntronicSNV	FALSE	not protein-affecting
3:189568423:G/T:1	TP63	ENST00000264731		IntronicSNV	FALSE	not protein-affecting
3:188331173:G/T:1	LPP	ENST00000312675		IntronicSNV	FALSE	not protein-affecting
3:186954521:C/T:1	MASP1	ENST00000296280		IntronicSNV	FALSE	not protein-affecting
3:186753014:C/T:1	ST6GAL1	ENST00000169298		IntronicSNV	FALSE	not protein-affecting
3:186730889:G/T:1	ST6GAL1	ENST00000169298		IntronicSNV	FALSE	not protein-affecting
3:185815645:T/G:1	ETV5	ENST00000306376		IntronicSNV	FALSE	not protein-affecting
3:185093494:C/A:1	MAP3K13	ENST00000265026		IntronicSNV	FALSE	not protein-affecting
3:183697609:C/A:1	ABCC5	ENST00000334444		IntronicSNV	FALSE	not protein-affecting
3:183697608:C/A:1	ABCC5	ENST00000334444		IntronicSNV	FALSE	not protein-affecting
3:183365197:C/T:1	KLHL24	ENST00000454652		IntronicSNV	FALSE	not protein-affecting
3:183261470:C/T:1	KLHL6	ENST00000341319		IntronicSNV	FALSE	not protein-affecting
3:179580408:T/C:1	PEX5L	ENST00000467460		IntronicSNV	FALSE	not protein-affecting
3:178910675:G/T:1	PIK3CA	ENST00000263967		IntronicSNV	FALSE	not protein-affecting
3:178542307:C/T:1	KCNMB2	ENST00000432997		IntronicSNV	FALSE	not protein-affecting
3:175381864:G/T:1	NAALADL2	ENST00000454872		IntronicSNV	FALSE	not protein-affecting
3:175153090:C/T:1	NAALADL2	ENST00000454872		IntronicSNV	FALSE	not protein-affecting
3:173776113:C/A:1	NLGN1	ENST00000457714		IntronicSNV	FALSE	not protein-affecting
3:172648190:T/C:1	SPATA16	ENST00000351008		IntronicSNV	FALSE	not protein-affecting
3:171329234:G/A:1	PLD1	ENST00000351298		IntronicSNV	FALSE	not protein-affecting
3:170717896:T/G:1	SLC2A2	ENST00000314251		IntronicSNV	FALSE	not protein-affecting
3:169864711:C/T:1	PHC3	ENST00000495893		IntronicSNV	FALSE	not protein-affecting
3:169773067:G/A:1	GPR160	ENST00000355897		IntronicSNV	FALSE	not protein-affecting
3:167449142:T/G:1	PDCD10	ENST00000392750		IntronicSNV	FALSE	not protein-affecting
3:16471034:G/T:1	RFTN1	ENST00000334133		IntronicSNV	FALSE	not protein-affecting
3:16471033:G/T:1	RFTN1	ENST00000334133		IntronicSNV	FALSE	not protein-affecting
3:16395423:C/T:1	RFTN1	ENST00000334133		IntronicSNV	FALSE	not protein-affecting
3:160624511:A/C:1	PPM1L	ENST00000498165		IntronicSNV	FALSE	not protein-affecting
3:160484432:A/T:1	PPM1L	ENST00000498165		IntronicSNV	FALSE	not protein-affecting
3:160478390:C/A:1	PPM1L	ENST00000498165		IntronicSNV	FALSE	not protein-affecting
3:159347784:T/C:1	IQCJ-SCHIP1	ENST00000485419		IntronicSNV	FALSE	not protein-affecting
3:159341359:G/A:1	IQCJ-SCHIP1	ENST00000485419		IntronicSNV	FALSE	not protein-affecting
3:159122043:G/T:1	IQCJ-SCHIP1	ENST00000485419		IntronicSNV	FALSE	not protein-affecting
3:159019159:A/C:1	IQCJ-SCHIP1	ENST00000485419		IntronicSNV	FALSE	not protein-affecting
3:158447262:C/T:1	RARRES1	ENST00000237696		IntronicSNV	FALSE	not protein-affecting
3:158179503:ATCATGTCACTTTAT/-:1	RSRC1	ENST00000295930		IntronicBlockSubstitution	FALSE	not protein-affecting
3:158165411:G/A:1	RSRC1	ENST00000295930		IntronicSNV	FALSE	not protein-affecting
3:15679779:CTGGGTC/-:1	BTD	ENST00000303498		IntronicBlockSubstitution	FALSE	not protein-affecting
3:155945772:G/A:1	KCNAB1	ENST00000490337		IntronicSNV	FALSE	not protein-affecting
3:15368096:C/A:1	SH3BP5	ENST00000383791		IntronicSNV	FALSE	not protein-affecting
3:15009065:T/A:1	NR2C2	ENST00000323373		IntronicSNV	FALSE	not protein-affecting
3:14872901:C/T:1	FGD5	ENST00000285046		IntronicSNV	FALSE	not protein-affecting
3:14763303:C/A:1	C3orf20	ENST00000253697		IntronicSNV	FALSE	not protein-affecting
3:143253004:G/C:1	SLC9A9	ENST00000316549		IntronicSNV	FALSE	not protein-affecting
3:143136670:C/A:1	SLC9A9	ENST00000316549		IntronicSNV	FALSE	not protein-affecting
3:143136669:C/A:1	SLC9A9	ENST00000316549		IntronicSNV	FALSE	not protein-affecting
3:142681737:G/A:1	PAQR9	ENST00000340634	R148C	Missense	FALSE	Functional Impact score not available
3:142052623:A/C:1	XRN1	ENST00000264951		IntronicSNV	FALSE	not protein-affecting
3:1412705:C/A:1	CNTN6	ENST00000446702		IntronicSNV	FALSE	not protein-affecting
3:139978155:A/C:1	CLSTN2	ENST00000458420		IntronicSNV	FALSE	not protein-affecting
3:138920022:TGTGCCTGTTTCAGTAGGACTGATG/-:1	MRPS22	ENST00000495075		IntronicBlockSubstitution	FALSE	not protein-affecting
3:138250842:A/G:1	CEP70	ENST00000264982		IntronicSNV	FALSE	not protein-affecting
3:138107720:G/A:1	MRAS	ENST00000289104		IntronicSNV	FALSE	not protein-affecting
3:1375206:T/A:1	CNTN6	ENST00000446702		IntronicSNV	FALSE	not protein-affecting
3:1372851:A/G:1	CNTN6	ENST00000446702		IntronicSNV	FALSE	not protein-affecting
3:136305347:C/T:1	STAG1	ENST00000383202		IntronicSNV	FALSE	not protein-affecting
3:134917609:G/A:1	EPHB1	ENST00000398015		IntronicSNV	FALSE	not protein-affecting
3:134837369:G/A:1	EPHB1	ENST00000398015		IntronicSNV	FALSE	not protein-affecting
3:134578208:C/T:1	EPHB1	ENST00000398015		IntronicSNV	FALSE	not protein-affecting
3:133119192:C/T:1	BFSP2	ENST00000302334	R89W	Missense	FALSE	Functional Impact score not available
3:132906316:G/A:1	TMEM108	ENST00000321871		IntronicSNV	FALSE	not protein-affecting
3:131768611:G/A:1	CPNE4	ENST00000512055		IntronicSNV	FALSE	not protein-affecting
3:130668886:T/C:1	ATP2C1	ENST00000393221		IntronicSNV	FALSE	not protein-affecting
3:128684592:G/A:1	KIAA1257	ENST00000508239		IntronicSNV	FALSE	not protein-affecting
3:127459908:T/C:1	MGLL	ENST00000265052		IntronicSNV	FALSE	not protein-affecting
3:127432447:C/A:1	MGLL	ENST00000265052		IntronicSNV	FALSE	not protein-affecting
3:126298701:G/C:1	TXNRD3	ENST00000383572		IntronicSNV	FALSE	not protein-affecting
3:126215743:C/T:1	UROC1	ENST00000383579		IntronicSNV	FALSE	not protein-affecting
3:12435328:T/C:1	PPARG	ENST00000287820		IntronicSNV	FALSE	not protein-affecting
3:123932167:T/A:1	KALRN	ENST00000240874		IntronicSNV	FALSE	not protein-affecting
3:123836699:T/C:1	KALRN	ENST00000240874		IntronicSNV	FALSE	not protein-affecting
3:123138348:C/T:1	ADCY5	ENST00000462833		IntronicSNV	FALSE	not protein-affecting
3:123125662:C/T:1	ADCY5	ENST00000462833		IntronicSNV	FALSE	not protein-affecting
3:121810367:C/T:1	CD86	ENST00000330540		IntronicSNV	FALSE	not protein-affecting
3:1217627:G/T:1	CNTN6	ENST00000446702		IntronicSNV	FALSE	not protein-affecting
3:121412132:G/A:1	GOLGB1	ENST00000340645		IntronicSNV	FALSE	not protein-affecting
3:121122030:C/G:1	STXBP5L	ENST00000273666		IntronicSNV	FALSE	not protein-affecting
3:120980944:G/A:1	STXBP5L	ENST00000273666		IntronicSNV	FALSE	not protein-affecting
3:120910143:G/A:1	STXBP5L	ENST00000273666		IntronicSNV	FALSE	not protein-affecting
3:118653358:T/A:1	IGSF11	ENST00000393775		IntronicSNV	FALSE	not protein-affecting
3:1155989:T/G:1	CNTN6	ENST00000446702		IntronicSNV	FALSE	not protein-affecting
3:115562321:G/T:1	LSAMP	ENST00000490035		IntronicSNV	FALSE	not protein-affecting
3:115562320:G/T:1	LSAMP	ENST00000490035		IntronicSNV	FALSE	not protein-affecting
3:115379983:T/A:1	GAP43	ENST00000393780		IntronicSNV	FALSE	not protein-affecting
3:115379982:C/A:1	GAP43	ENST00000393780		IntronicSNV	FALSE	not protein-affecting
3:113255413:A/T:1	SIDT1	ENST00000264852		IntronicSNV	FALSE	not protein-affecting
3:113049675:A/C:1	CFAP44	ENST00000393845		IntronicSNV	FALSE	not protein-affecting
3:112200418:A/T:1	BTLA	ENST00000334529		IntronicSNV	FALSE	not protein-affecting
3:108340147:A/C:1	DZIP3	ENST00000361582		IntronicSNV	FALSE	not protein-affecting
3:108224542:C/T:1	MYH15	ENST00000273353		IntronicSNV	FALSE	not protein-affecting
3:108143628:A/C:1	MYH15	ENST00000273353		IntronicSNV	FALSE	not protein-affecting
3:107346856:C/A:1	BBX	ENST00000325805		IntronicSNV	FALSE	not protein-affecting
3:105209615:C/A:1	ALCAM	ENST00000306107		IntronicSNV	FALSE	not protein-affecting
3:10510159:G/C:1	ATP2B2	ENST00000360273		IntronicSNV	FALSE	not protein-affecting
2:98873629:T/A:1	VWA3B	ENST00000477737		IntronicSNV	FALSE	not protein-affecting
2:97516924:G/A:1	ANKRD39	ENST00000393537		IntronicSNV	FALSE	not protein-affecting
2:97436231:C/T:1	CNNM4	ENST00000377075		IntronicSNV	FALSE	not protein-affecting
2:96866558:C/A:1	STARD7	ENST00000337288		IntronicSNV	FALSE	not protein-affecting
2:95705000:T/A:1	MAL	ENST00000309988		IntronicSNV	FALSE	not protein-affecting
2:87169674:C/T:1	RGPD1	ENST00000398193		IntronicSNV	FALSE	not protein-affecting
2:86489262:G/A:1	REEP1	ENST00000538924		IntronicSNV	FALSE	not protein-affecting
2:86098921:C/T:1	ST3GAL5	ENST00000377332		IntronicSNV	FALSE	not protein-affecting
2:80821067:A/G:1	CTNNA2	ENST00000466387		IntronicSNV	FALSE	not protein-affecting
2:80583225:C/A:1	CTNNA2	ENST00000466387		IntronicSNV	FALSE	not protein-affecting
2:80254648:C/T:1	CTNNA2	ENST00000466387		IntronicSNV	FALSE	not protein-affecting
2:79957533:G/A:1	CTNNA2	ENST00000466387		IntronicSNV	FALSE	not protein-affecting
2:79942846:A/T:1	CTNNA2	ENST00000466387		IntronicSNV	FALSE	not protein-affecting
2:79810017:C/A:1	CTNNA2	ENST00000466387		IntronicSNV	FALSE	not protein-affecting
2:79658750:G/A:1	CTNNA2	ENST00000466387		IntronicSNV	FALSE	not protein-affecting
2:79572811:T/-:1	CTNNA2	ENST00000466387		IntronicSNV	FALSE	not protein-affecting
2:77611390:T/G:1	LRRTM4	ENST00000409093		IntronicSNV	FALSE	not protein-affecting
2:77548684:G/C:1	LRRTM4	ENST00000409093		IntronicSNV	FALSE	not protein-affecting
2:77501219:C/T:1	LRRTM4	ENST00000409093		IntronicSNV	FALSE	not protein-affecting
2:77419245:A/C:1	LRRTM4	ENST00000409093		IntronicSNV	FALSE	not protein-affecting
2:77359549:T/A:1	LRRTM4	ENST00000409093		IntronicSNV	FALSE	not protein-affecting
2:77356824:C/A:1	LRRTM4	ENST00000409093		IntronicSNV	FALSE	not protein-affecting
2:77224187:C/T:1	LRRTM4	ENST00000409093		IntronicSNV	FALSE	not protein-affecting
2:77062415:T/A:1	LRRTM4	ENST00000409093		IntronicSNV	FALSE	not protein-affecting
2:77008210:C/T:1	LRRTM4	ENST00000409093		IntronicSNV	FALSE	not protein-affecting
2:75741163:C/T:1	EVA1A	ENST00000233712		IntronicSNV	FALSE	not protein-affecting
2:73810134:G/A:1	ALMS1	ENST00000264448		IntronicSNV	FALSE	not protein-affecting
2:73461388:C/T:1	CCT7	ENST00000258091		5-UTRSNV	FALSE	not protein-affecting
2:72509793:T/C:1	EXOC6B	ENST00000272427		IntronicSNV	FALSE	not protein-affecting
2:71855472:C/T:1	DYSF	ENST00000410020		IntronicSNV	FALSE	not protein-affecting
2:70919018:G/A:1	ADD2	ENST00000264436		IntronicSNV	FALSE	not protein-affecting
2:68478750:G/A:1	PPP3R1	ENST00000234310		IntronicSNV	FALSE	not protein-affecting
2:64870161:T/A:1	SERTAD2	ENST00000313349		IntronicSNV	FALSE	not protein-affecting
2:64102052:TTCT/-:1	UGP2	ENST00000337130		IntronicBlockSubstitution	FALSE	not protein-affecting
2:63594201:T/A:1	WDPCP	ENST00000272321		IntronicSNV	FALSE	not protein-affecting
2:63448661:C/T:1	WDPCP	ENST00000272321		IntronicSNV	FALSE	not protein-affecting
2:63177803:T/G:1	EHBP1	ENST00000263991		IntronicSNV	FALSE	not protein-affecting
2:61749108:G/A:1	XPO1	ENST00000401558		IntronicSNV	FALSE	not protein-affecting
2:61433127:C/T:1	USP34	ENST00000398571		IntronicSNV	FALSE	not protein-affecting
2:61349774:A/C:1	KIAA1841	ENST00000402291		3-UTRSNV	FALSE	not protein-affecting
2:58367014:T/G:1	VRK2	ENST00000435505		IntronicSNV	FALSE	not protein-affecting
2:58200282:AA/-:1	VRK2	ENST00000435505		IntronicBlockSubstitution	FALSE	not protein-affecting
2:54444734:T/A:1	ACYP2	ENST00000394666		IntronicSNV	FALSE	not protein-affecting
2:54405046:T/A:1	ACYP2	ENST00000394666		IntronicSNV	FALSE	not protein-affecting
2:51184053:C/A:1	NRXN1	ENST00000404971		IntronicSNV	FALSE	not protein-affecting
2:51070671:A/T:1	NRXN1	ENST00000404971		IntronicSNV	FALSE	not protein-affecting
2:50554041:G/C:1	NRXN1	ENST00000404971		IntronicSNV	FALSE	not protein-affecting
2:50292463:T/C:1	NRXN1	ENST00000404971		IntronicSNV	FALSE	not protein-affecting
2:50225612:G/A:1	NRXN1	ENST00000404971		IntronicSNV	FALSE	not protein-affecting
2:48739743:G/A:1	PPP1R21	ENST00000294952		IntronicSNV	FALSE	not protein-affecting
2:48048228:A/T:1	FBXO11	ENST00000403359		IntronicSNV	FALSE	not protein-affecting
2:44570299:T/A:1	PREPL	ENST00000409936		IntronicSNV	FALSE	not protein-affecting
2:44015160:A/-:1	DYNC2LI1	ENST00000260605		IntronicSNV	FALSE	not protein-affecting
2:40627210:G/A:1	SLC8A1	ENST00000403092		IntronicSNV	FALSE	not protein-affecting
2:40555788:C/A:1	SLC8A1	ENST00000403092		IntronicSNV	FALSE	not protein-affecting
2:39614300:A/G:1	MAP4K3	ENST00000263881		IntronicSNV	FALSE	not protein-affecting
2:38597217:A/C:1	ATL2	ENST00000378954		IntronicSNV	FALSE	not protein-affecting
2:3778363:A/T:1	DCDC2C	ENST00000423741		IntronicSNV	FALSE	not protein-affecting
2:3718268:C/A:1	ALLC	ENST00000252505		IntronicSNV	FALSE	not protein-affecting
2:33758649:C/A:1	RASGRP3	ENST00000403687		IntronicSNV	FALSE	not protein-affecting
2:33381189:C/T:1	LTBP1	ENST00000404816		IntronicSNV	FALSE	not protein-affecting
2:33275722:G/A:1	LTBP1	ENST00000404816		IntronicSNV	FALSE	not protein-affecting
2:3321028:G/A:1	EIPR1	ENST00000382125		IntronicSNV	FALSE	not protein-affecting
2:32857043:T/A:1	TTC27	ENST00000317907		IntronicSNV	FALSE	not protein-affecting
2:32330484:G/T:1	SPAST	ENST00000315285		IntronicSNV	FALSE	not protein-affecting
2:32330483:G/T:1	SPAST	ENST00000315285		IntronicSNV	FALSE	not protein-affecting
2:32309469:G/A:1	SPAST	ENST00000315285		IntronicSNV	FALSE	not protein-affecting
2:32116906:C/G:1	MEMO1	ENST00000295065		IntronicSNV	FALSE	not protein-affecting
2:3198127:G/C:1	EIPR1	ENST00000382125		IntronicSNV	FALSE	not protein-affecting
2:31356006:C/T:1	GALNT14	ENST00000349752		IntronicSNV	FALSE	not protein-affecting
2:31212654:A/G:1	GALNT14	ENST00000349752		IntronicSNV	FALSE	not protein-affecting
2:30982382:G/T:1	CAPN13	ENST00000295055		IntronicSNV	FALSE	not protein-affecting
2:29140281:A/G:1	WDR43	ENST00000407426		IntronicSNV	FALSE	not protein-affecting
2:28370587:G/T:1	BABAM2	ENST00000344773		IntronicSNV	FALSE	not protein-affecting
2:27833902:G/T:1	ZNF512	ENST00000355467		IntronicSNV	FALSE	not protein-affecting
2:27833509:G/T:1	ZNF512	ENST00000355467		IntronicSNV	FALSE	not protein-affecting
2:27833508:C/T:1	ZNF512	ENST00000355467		IntronicSNV	FALSE	not protein-affecting
2:27443698:C/T:1	CAD	ENST00000264705		IntronicSNV	FALSE	not protein-affecting
2:27169042:C/T:1	DPYSL5	ENST00000288699		IntronicSNV	FALSE	not protein-affecting
2:26447226:C/A:1	HADHA	ENST00000380649		IntronicSNV	FALSE	not protein-affecting
2:26396510:C/T:1	GAREM2	ENST00000401533		IntronicSNV	FALSE	not protein-affecting
2:26331554:T/C:1	RAB10	ENST00000264710		IntronicSNV	FALSE	not protein-affecting
2:25370740:A/C:1	EFR3B	ENST00000403714		IntronicSNV	FALSE	not protein-affecting
2:24295525:G/A:1	SF3B6	ENST00000233468		IntronicSNV	FALSE	not protein-affecting
2:24292221:C/G:1	SF3B6	ENST00000233468		IntronicSNV	FALSE	not protein-affecting
2:242674929:G/T:1	D2HGDH	ENST00000321264	R97L	Missense	FALSE	Functional Impact score not available
2:242543287:C/A:1	THAP4	ENST00000407315		IntronicSNV	FALSE	not protein-affecting
2:242535285:C/T:1	THAP4	ENST00000407315		IntronicSNV	FALSE	not protein-affecting
2:242365278:G/T:1	FARP2	ENST00000264042		IntronicSNV	FALSE	not protein-affecting
2:242342743:C/A:1	FARP2	ENST00000264042		IntronicSNV	FALSE	not protein-affecting
2:241070815:G/A:1	COPS9	ENST00000307266		IntronicSNV	FALSE	not protein-affecting
2:240273982:G/A:1	HDAC4	ENST00000345617		IntronicSNV	FALSE	not protein-affecting
2:23884509:G/T:1	KLHL29	ENST00000486442		IntronicSNV	FALSE	not protein-affecting
2:238669229:A/G:1	LRRFIP1	ENST00000392000		IntronicSNV	FALSE	not protein-affecting
2:237358801:G/A:1	IQCA1	ENST00000409907		IntronicSNV	FALSE	not protein-affecting
2:237344738:A/C:1	IQCA1	ENST00000409907		IntronicSNV	FALSE	not protein-affecting
2:237181291:G/A:1	AC019068.1	ENST00000415226		IntronicSNV	FALSE	not protein-affecting
2:236778751:C/T:1	AGAP1	ENST00000304032		IntronicSNV	FALSE	not protein-affecting
2:234841340:G/A:1	TRPM8	ENST00000324695		IntronicSNV	FALSE	not protein-affecting
2:234403594:A/T:1	USP40	ENST00000450966		IntronicSNV	FALSE	not protein-affecting
2:234088566:C/G:1	INPP5D	ENST00000359570		IntronicSNV	FALSE	not protein-affecting
2:233820536:G/A:1	NGEF	ENST00000264051		IntronicSNV	FALSE	not protein-affecting
2:233780369:C/A:1	NGEF	ENST00000264051		IntronicSNV	FALSE	not protein-affecting
2:233032145:A/C:1	DIS3L2	ENST00000325385		IntronicSNV	FALSE	not protein-affecting
2:231742691:G/A:1	ITM2C	ENST00000326427		IntronicSNV	FALSE	not protein-affecting
2:231120330:T/G:1	SP140	ENST00000392045		IntronicSNV	FALSE	not protein-affecting
2:230407985:G/A:1	DNER	ENST00000341772		IntronicSNV	FALSE	not protein-affecting
2:229019796:T/A:1	SPHKAP	ENST00000392056		IntronicSNV	FALSE	not protein-affecting
2:229012749:C/T:1	SPHKAP	ENST00000392056		IntronicSNV	FALSE	not protein-affecting
2:228998958:A/G:1	SPHKAP	ENST00000392056		IntronicSNV	FALSE	not protein-affecting
2:228890670:C/T:1	SPHKAP	ENST00000392056		IntronicSNV	FALSE	not protein-affecting
2:228861103:A/C:1	SPHKAP	ENST00000392056		IntronicSNV	FALSE	not protein-affecting
2:226318433:G/C:1	NYAP2	ENST00000272907		IntronicSNV	FALSE	not protein-affecting
2:225679464:C/A:1	DOCK10	ENST00000258390		IntronicSNV	FALSE	not protein-affecting
2:225645637:C/T:1	DOCK10	ENST00000258390		IntronicSNV	FALSE	not protein-affecting
2:224810053:G/A:1	WDFY1	ENST00000233055		5-UTRSNV	FALSE	not protein-affecting
2:223753661:T/G:1	ACSL3	ENST00000357430		IntronicSNV	FALSE	not protein-affecting
2:2229887:C/T:1	MYT1L	ENST00000428368		IntronicSNV	FALSE	not protein-affecting
2:218784267:A/C:1	TNS1	ENST00000171887		IntronicSNV	FALSE	not protein-affecting
2:217306035:G/T:1	SMARCAL1	ENST00000357276		IntronicSNV	FALSE	not protein-affecting
2:217029733:C/T:1	XRCC5	ENST00000392133		IntronicSNV	FALSE	not protein-affecting
2:216862617:G/A:1	MREG	ENST00000263268		IntronicSNV	FALSE	not protein-affecting
2:215913278:T/A:1	ABCA12	ENST00000272895		IntronicSNV	FALSE	not protein-affecting
2:215101683:C/T:1	SPAG16	ENST00000331683		IntronicSNV	FALSE	not protein-affecting
2:214821255:G/A:1	SPAG16	ENST00000331683		IntronicSNV	FALSE	not protein-affecting
2:214748032:T/C:1	SPAG16	ENST00000331683		IntronicSNV	FALSE	not protein-affecting
2:214469338:C/A:1	SPAG16	ENST00000331683		IntronicSNV	FALSE	not protein-affecting
2:21361492:G/A:1	TDRD15	ENST00000405799	A385T	Missense	FALSE	Functional Impact score not available
2:213069034:A/G:1	ERBB4	ENST00000342788		IntronicSNV	FALSE	not protein-affecting
2:212976449:T/A:1	ERBB4	ENST00000342788		IntronicSNV	FALSE	not protein-affecting
2:212892122:G/T:1	ERBB4	ENST00000342788		IntronicSNV	FALSE	not protein-affecting
2:212892121:G/C:1	ERBB4	ENST00000342788		IntronicSNV	FALSE	not protein-affecting
2:212828529:T/G:1	ERBB4	ENST00000342788		IntronicSNV	FALSE	not protein-affecting
2:212759816:G/T:1	ERBB4	ENST00000342788		IntronicSNV	FALSE	not protein-affecting
2:212679782:G/T:1	ERBB4	ENST00000342788		IntronicSNV	FALSE	not protein-affecting
2:212617976:T/A:1	ERBB4	ENST00000342788		IntronicSNV	FALSE	not protein-affecting
2:212609385:G/T:1	ERBB4	ENST00000342788		IntronicSNV	FALSE	not protein-affecting
2:212483739:A/C:1	ERBB4	ENST00000342788		IntronicSNV	FALSE	not protein-affecting
2:212410999:A/G:1	ERBB4	ENST00000342788		IntronicSNV	FALSE	not protein-affecting
2:212333925:A/T:1	ERBB4	ENST00000342788		IntronicSNV	FALSE	not protein-affecting
2:212289774:G/T:1	ERBB4	ENST00000342788		IntronicSNV	FALSE	not protein-affecting
2:212289773:T/G:1	ERBB4	ENST00000342788		IntronicSNV	FALSE	not protein-affecting
2:212264430:C/T:1	ERBB4	ENST00000342788		IntronicSNV	FALSE	not protein-affecting
2:211501748:C/T:1	CPS1	ENST00000430249		IntronicSNV	FALSE	not protein-affecting
2:211366010:T/G:1	CPS1	ENST00000430249		IntronicSNV	FALSE	not protein-affecting
2:2109646:G/T:1	MYT1L	ENST00000428368		IntronicSNV	FALSE	not protein-affecting
2:210746753:C/T:1	UNC80	ENST00000439458		IntronicSNV	FALSE	not protein-affecting
2:210644912:C/T:1	UNC80	ENST00000439458		IntronicSNV	FALSE	not protein-affecting
2:208879536:A/C:1	PLEKHM3	ENST00000427836		IntronicSNV	FALSE	not protein-affecting
2:207558813:C/G:1	DYTN	ENST00000452335		IntronicSNV	FALSE	not protein-affecting
2:207517290:A/C:1	DYTN	ENST00000452335		IntronicSNV	FALSE	not protein-affecting
2:207386632:T/A:1	ADAM23	ENST00000264377		IntronicSNV	FALSE	not protein-affecting
2:207383085:A/C:1	ADAM23	ENST00000264377		IntronicSNV	FALSE	not protein-affecting
2:206406362:G/A:1	PARD3B	ENST00000358768		IntronicSNV	FALSE	not protein-affecting
2:206196206:T/G:1	PARD3B	ENST00000358768		IntronicSNV	FALSE	not protein-affecting
2:205961866:A/C:1	PARD3B	ENST00000358768		IntronicSNV	FALSE	not protein-affecting
2:203955195:G/T:1	NBEAL1	ENST00000449802		IntronicSNV	FALSE	not protein-affecting
2:203322841:G/T:1	BMPR2	ENST00000374580		IntronicSNV	FALSE	not protein-affecting
2:201789762:C/A:1	ORC2	ENST00000234296		IntronicSNV	FALSE	not protein-affecting
2:2017428:G/T:1	MYT1L	ENST00000428368		IntronicSNV	FALSE	not protein-affecting
2:20151084:G/T:1	WDR35	ENST00000345530		IntronicSNV	FALSE	not protein-affecting
2:201407012:A/T:1	SGO2	ENST00000357799		IntronicSNV	FALSE	not protein-affecting
2:2008534:G/A:1	MYT1L	ENST00000428368		IntronicSNV	FALSE	not protein-affecting
2:1995753:C/T:1	MYT1L	ENST00000428368		IntronicSNV	FALSE	not protein-affecting
2:198836819:A/T:1	PLCL1	ENST00000428675		IntronicSNV	FALSE	not protein-affecting
2:198365380:G/A:1	HSPE1	ENST00000233893		IntronicSNV	FALSE	not protein-affecting
2:198018230:C/A:1	ANKRD44	ENST00000409919		IntronicSNV	FALSE	not protein-affecting
2:196614449:C/T:1	DNAH7	ENST00000312428		IntronicSNV	FALSE	not protein-affecting
2:19556460:A/T:1	OSR1	ENST00000536433		5-UTRSNV	FALSE	not protein-affecting
2:192864192:C/A:1	TMEFF2	ENST00000272771		IntronicSNV	FALSE	not protein-affecting
2:192242303:T/A:1	MYO1B	ENST00000392318		IntronicSNV	FALSE	not protein-affecting
2:191295603:T/G:1	MFSD6	ENST00000392328		IntronicSNV	FALSE	not protein-affecting
2:191137542:C/T:1	HIBCH	ENST00000359678		IntronicSNV	FALSE	not protein-affecting
2:1907724:C/T:1	MYT1L	ENST00000428368		IntronicSNV	FALSE	not protein-affecting
2:190717198:A/T:1	PMS1	ENST00000441310		IntronicSNV	FALSE	not protein-affecting
2:1876130:G/A:1	MYT1L	ENST00000428368		IntronicSNV	FALSE	not protein-affecting
2:185799182:G/A:1	ZNF804A	ENST00000302277		IntronicSNV	FALSE	not protein-affecting
2:183627269:A/G:1	DNAJC10	ENST00000264065		IntronicSNV	FALSE	not protein-affecting
2:183361133:C/T:1	PDE1A	ENST00000435564		IntronicSNV	FALSE	not protein-affecting
2:183015647:C/T:1	PDE1A	ENST00000435564		IntronicSNV	FALSE	not protein-affecting
2:182412633:G/C:1	CERKL	ENST00000339098		IntronicSNV	FALSE	not protein-affecting
2:181901217:G/A:1	UBE2E3	ENST00000410062		IntronicSNV	FALSE	not protein-affecting
2:179065591:C/T:1	OSBPL6	ENST00000392505		IntronicSNV	FALSE	not protein-affecting
2:178812647:C/T:1	PDE11A	ENST00000286063		IntronicSNV	FALSE	not protein-affecting
2:178712842:A/C:1	PDE11A	ENST00000286063		IntronicSNV	FALSE	not protein-affecting
2:178685102:C/T:1	PDE11A	ENST00000286063		IntronicSNV	FALSE	not protein-affecting
2:178600312:A/G:1	PDE11A	ENST00000286063		IntronicSNV	FALSE	not protein-affecting
2:178593099:A/G:1	PDE11A	ENST00000286063		IntronicSNV	FALSE	not protein-affecting
2:17828823:T/A:1	VSNL1	ENST00000406397		IntronicSNV	FALSE	not protein-affecting
2:17779057:G/A:1	VSNL1	ENST00000406397		IntronicSNV	FALSE	not protein-affecting
2:17753425:G/A:1	VSNL1	ENST00000406397		IntronicSNV	FALSE	not protein-affecting
2:176031776:C/A:1	ATF2	ENST00000264110		IntronicSNV	FALSE	not protein-affecting
2:176031775:C/A:1	ATF2	ENST00000264110		IntronicSNV	FALSE	not protein-affecting
2:175825959:G/A:1	CHN1	ENST00000409900		IntronicSNV	FALSE	not protein-affecting
2:175822921:T/G:1	CHN1	ENST00000409900		IntronicSNV	FALSE	not protein-affecting
2:175069359:A/G:1	OLA1	ENST00000284719		IntronicSNV	FALSE	not protein-affecting
2:1745604:G/A:1	PXDN	ENST00000252804		IntronicSNV	FALSE	not protein-affecting
2:174132202:G/A:1	MAP3K20	ENST00000375213		3-UTRSNV	FALSE	not protein-affecting
2:174114062:A/C:1	MAP3K20	ENST00000375213		IntronicSNV	FALSE	not protein-affecting
2:174112855:A/G:1	MAP3K20	ENST00000375213		IntronicSNV	FALSE	not protein-affecting
2:173848032:C/A:1	RAPGEF4	ENST00000397081		IntronicSNV	FALSE	not protein-affecting
2:173705465:G/A:1	RAPGEF4	ENST00000397081		IntronicSNV	FALSE	not protein-affecting
2:171485518:G/T:1	MYO3B	ENST00000408978		IntronicSNV	FALSE	not protein-affecting
2:171349809:T/A:1	MYO3B	ENST00000408978		IntronicSNV	FALSE	not protein-affecting
2:171185688:A/C:1	MYO3B	ENST00000408978		IntronicSNV	FALSE	not protein-affecting
2:169615594:G/T:1	CERS6	ENST00000305747		IntronicSNV	FALSE	not protein-affecting
2:169615593:G/T:1	CERS6	ENST00000305747		IntronicSNV	FALSE	not protein-affecting
2:168074744:C/T:1	XIRP2	ENST00000409195	D264D	Synonymous	FALSE	not protein-affecting
2:167812494:T/-:1	XIRP2	ENST00000409195		IntronicSNV	FALSE	not protein-affecting
2:167770866:T/C:1	XIRP2	ENST00000409195		IntronicSNV	FALSE	not protein-affecting
2:167085058:C/T:1	SCN9A	ENST00000409672		IntronicSNV	FALSE	not protein-affecting
2:165648397:T/A:1	COBLL1	ENST00000342193		IntronicSNV	FALSE	not protein-affecting
2:163251747:C/T:1	KCNH7	ENST00000332142		IntronicSNV	FALSE	not protein-affecting
2:163064075:T/A:1	FAP	ENST00000188790		IntronicSNV	FALSE	not protein-affecting
2:162612223:C/G:1	SLC4A10	ENST00000446997		IntronicSNV	FALSE	not protein-affecting
2:162546132:G/A:1	SLC4A10	ENST00000446997		IntronicSNV	FALSE	not protein-affecting
2:160182838:G/C:1	BAZ2B	ENST00000392783		IntronicSNV	FALSE	not protein-affecting
2:158933712:C/T:1	UPP2	ENST00000409859		IntronicSNV	FALSE	not protein-affecting
2:155619884:GAATA/-:1	KCNJ3	ENST00000295101		IntronicBlockSubstitution	FALSE	not protein-affecting
2:155580323:A/G:1	KCNJ3	ENST00000295101		IntronicSNV	FALSE	not protein-affecting
2:155285981:C/T:1	GALNT13	ENST00000392825		IntronicSNV	FALSE	not protein-affecting
2:155215203:G/T:1	GALNT13	ENST00000392825		IntronicSNV	FALSE	not protein-affecting
2:155136530:C/T:1	GALNT13	ENST00000392825		IntronicSNV	FALSE	not protein-affecting
2:154802081:A/C:1	GALNT13	ENST00000392825		IntronicSNV	FALSE	not protein-affecting
2:152696036:C/T:1	CACNB4	ENST00000539935		IntronicSNV	FALSE	not protein-affecting
2:149953346:A/T:1	LYPD6B	ENST00000409642		IntronicSNV	FALSE	not protein-affecting
2:149953345:G/T:1	LYPD6B	ENST00000409642		IntronicSNV	FALSE	not protein-affecting
2:149258525:C/T:1	MBD5	ENST00000407073		IntronicSNV	FALSE	not protein-affecting
2:1474537:T/A:1	TPO	ENST00000345913		IntronicSNV	FALSE	not protein-affecting
2:1452478:T/A:1	TPO	ENST00000345913		IntronicSNV	FALSE	not protein-affecting
2:144354317:A/T:1	ARHGAP15	ENST00000295095		IntronicSNV	FALSE	not protein-affecting
2:144318027:C/A:1	ARHGAP15	ENST00000295095		IntronicSNV	FALSE	not protein-affecting
2:144165716:T/A:1	ARHGAP15	ENST00000295095		IntronicSNV	FALSE	not protein-affecting
2:143987538:A/C:1	ARHGAP15	ENST00000295095		IntronicSNV	FALSE	not protein-affecting
2:143971501:G/T:1	ARHGAP15	ENST00000295095		IntronicSNV	FALSE	not protein-affecting
2:143971500:G/T:1	ARHGAP15	ENST00000295095		IntronicSNV	FALSE	not protein-affecting
2:142819113:G/A:1	LRP1B	ENST00000389484		IntronicSNV	FALSE	not protein-affecting
2:142606869:C/A:1	LRP1B	ENST00000389484		IntronicSNV	FALSE	not protein-affecting
2:142017765:A/C:1	LRP1B	ENST00000389484		IntronicSNV	FALSE	not protein-affecting
2:142000478:G/C:1	LRP1B	ENST00000389484		IntronicSNV	FALSE	not protein-affecting
2:1419193:A/G:1	TPO	ENST00000345913		IntronicSNV	FALSE	not protein-affecting
2:141898973:C/A:1	LRP1B	ENST00000389484		IntronicSNV	FALSE	not protein-affecting
2:141793692:A/C:1	LRP1B	ENST00000389484		IntronicSNV	FALSE	not protein-affecting
2:141759665:A/G:1	LRP1B	ENST00000389484		IntronicSNV	FALSE	not protein-affecting
2:141480448:T/G:1	LRP1B	ENST00000389484		IntronicSNV	FALSE	not protein-affecting
2:141463382:C/T:1	LRP1B	ENST00000389484		IntronicSNV	FALSE	not protein-affecting
2:141431674:C/T:1	LRP1B	ENST00000389484		IntronicSNV	FALSE	not protein-affecting
2:141207929:C/G:1	LRP1B	ENST00000389484		IntronicSNV	FALSE	not protein-affecting
2:141123641:A/T:1	LRP1B	ENST00000389484		IntronicSNV	FALSE	not protein-affecting
2:141073529:T/A:1	LRP1B	ENST00000389484		IntronicSNV	FALSE	not protein-affecting
2:140996297:C/T:1	LRP1B	ENST00000389484		IntronicSNV	FALSE	not protein-affecting
2:138288852:A/G:1	THSD7B	ENST00000272643		IntronicSNV	FALSE	not protein-affecting
2:138288131:C/G:1	THSD7B	ENST00000272643		IntronicSNV	FALSE	not protein-affecting
2:138226965:T/C:1	THSD7B	ENST00000272643		IntronicSNV	FALSE	not protein-affecting
2:138168819:C/T:1	THSD7B	ENST00000272643		IntronicSNV	FALSE	not protein-affecting
2:138123590:A/C:1	THSD7B	ENST00000272643		IntronicSNV	FALSE	not protein-affecting
2:137886815:A/T:1	THSD7B	ENST00000272643		IntronicSNV	FALSE	not protein-affecting
2:1366223:T/C:1	SNTG2	ENST00000308624		IntronicSNV	FALSE	not protein-affecting
2:136573684:C/T:1	LCT	ENST00000264162		IntronicSNV	FALSE	not protein-affecting
2:136384782:G/C:1	R3HDM1	ENST00000264160		IntronicSNV	FALSE	not protein-affecting
2:135026244:T/C:1	MGAT5	ENST00000409645		IntronicSNV	FALSE	not protein-affecting
2:134206795:G/T:1	NCKAP5	ENST00000409261		IntronicSNV	FALSE	not protein-affecting
2:1335257:A/G:1	SNTG2	ENST00000308624		IntronicSNV	FALSE	not protein-affecting
2:132287405:G/A:1	CCDC74A	ENST00000295171		IntronicSNV	FALSE	not protein-affecting
2:131413581:G/A:1	POTEJ	ENST00000409602		IntronicSNV	FALSE	not protein-affecting
2:128538030:A/C:1	WDR33	ENST00000322313		IntronicSNV	FALSE	not protein-affecting
2:128060092:A/T:1	MAP3K2	ENST00000409947		3-UTRSNV	FALSE	not protein-affecting
2:128060092:AACTTTTCTGTGAGT/TA:1	MAP3K2	ENST00000409947		3-UTRBlockSubstitution	FALSE	not protein-affecting
2:125426471:C/A:1	CNTNAP5	ENST00000431078		IntronicSNV	FALSE	not protein-affecting
2:125398451:C/-:1	CNTNAP5	ENST00000431078		IntronicSNV	FALSE	not protein-affecting
2:125312954:T/G:1	CNTNAP5	ENST00000431078		IntronicSNV	FALSE	not protein-affecting
2:125276423:T/C:1	CNTNAP5	ENST00000431078		IntronicSNV	FALSE	not protein-affecting
2:125080889:G/C:1	CNTNAP5	ENST00000431078		IntronicSNV	FALSE	not protein-affecting
2:124966086:G/A:1	CNTNAP5	ENST00000431078		IntronicSNV	FALSE	not protein-affecting
2:124961740:C/T:1	CNTNAP5	ENST00000431078		IntronicSNV	FALSE	not protein-affecting
2:124858279:C/A:1	CNTNAP5	ENST00000431078		IntronicSNV	FALSE	not protein-affecting
2:124851595:C/G:1	CNTNAP5	ENST00000431078		IntronicSNV	FALSE	not protein-affecting
2:1217341:C/T:1	SNTG2	ENST00000308624		IntronicSNV	FALSE	not protein-affecting
2:1207319:G/A:1	SNTG2	ENST00000308624		IntronicSNV	FALSE	not protein-affecting
2:11915460:A/G:1	LPIN1	ENST00000256720		IntronicSNV	FALSE	not protein-affecting
2:116347631:G/T:1	DPP10	ENST00000393147		IntronicSNV	FALSE	not protein-affecting
2:116347630:G/T:1	DPP10	ENST00000393147		IntronicSNV	FALSE	not protein-affecting
2:1162329:C/T:1	SNTG2	ENST00000308624		IntronicSNV	FALSE	not protein-affecting
2:116184629:A/C:1	DPP10	ENST00000393147		IntronicSNV	FALSE	not protein-affecting
2:112762210:C/T:1	MERTK	ENST00000295408		IntronicSNV	FALSE	not protein-affecting
2:111643539:T/C:1	ACOXL	ENST00000439055		IntronicSNV	FALSE	not protein-affecting
2:10784711:C/A:1	NOL10	ENST00000381685		IntronicSNV	FALSE	not protein-affecting
2:105976597:A/C:1	FHL2	ENST00000409177		3-UTRSNV	FALSE	not protein-affecting
2:105694772:A/G:1	MRPS9	ENST00000258455		IntronicSNV	FALSE	not protein-affecting
2:102047577:C/G:1	RFX8	ENST00000428343		IntronicSNV	FALSE	not protein-affecting
2:102047568:T/C:1	RFX8	ENST00000428343		IntronicSNV	FALSE	not protein-affecting
[truncated: 50,373 more rows]

## Sheet: ICGC_worst prognosis
Variation ID	Gene	Transcript	Protein change	Consequence	Driver	Oncogenic classification
17:7578406:C/T:1	TP53	ENST00000269305	R175H	Missense	TRUE	known in: cancer,CANCER-PR,breast cancer
12:25398284:C/T:1	KRAS	ENST00000256078	G12D	Missense	TRUE	known in: non-small cell lung carcinoma,pancreatic cancer,thyroid cancer,lung cancer,tumor of exocrine pancreas,acute myeloid leukemia,ovarian cancer,pancreatic carcinoma,colorectal cancer
10:32628069:A/G:1	EPC1	ENST00000263062		IntronicSNV	TRUE	not protein-affecting
12:25398284:C/T:1	KRAS	ENST00000256078	G12D	Missense	TRUE	known in: thyroid cancer,ovarian cancer,tumor of exocrine pancreas,colorectal cancer,non-small cell lung carcinoma,acute myeloid leukemia,lung cancer,pancreatic carcinoma,pancreatic cancer
17:7578262:C/G:1	TP53	ENST00000269305	R196P	Missense	TRUE	predicted driver: tier 1
4:126410876:A/G:1	FAT4	ENST00000394329		IntronicSNV	TRUE	not protein-affecting
19:47426326:C/T:1	ARHGAP35	ENST00000404338		IntronicSNV	TRUE	not protein-affecting
10:62009314:T/A:1	ANK3	ENST00000280772		IntronicSNV	TRUE	not protein-affecting
10:61893376:T/C:1	ANK3	ENST00000280772		IntronicSNV	TRUE	not protein-affecting
12:25398284:C/T:1	KRAS	ENST00000256078	G12D	Missense	TRUE	known in: non-small cell lung carcinoma,pancreatic cancer,colorectal cancer,thyroid cancer,pancreatic carcinoma,tumor of exocrine pancreas,acute myeloid leukemia,ovarian cancer,lung cancer
11:108123641:T/A:1	ATM	ENST00000278616		SpliceDonorSNV	TRUE	predicted driver: tier 1
5:112097156:A/G:1	APC	ENST00000257430		IntronicSNV	TRUE	not protein-affecting
19:1213838:T/G:1	STK11	ENST00000326873		IntronicSNV	TRUE	not protein-affecting
12:25398285:C/G:1	KRAS	ENST00000256078	G12R	Missense	TRUE	known in: thyroid cancer,colorectal cancer,pancreatic cancer,ovarian cancer,non-small cell lung carcinoma
7:151917637:G/T:1	KMT2C	ENST00000262189	S1228*	Nonsense	TRUE	predicted driver: tier 1
17:7578556:T/C:1	TP53	ENST00000269305		SpliceAcceptorSNV	TRUE	predicted driver: tier 1
17:12028638:C/T:1	MAP2K4	ENST00000353533	R281*	Nonsense	TRUE	predicted driver: tier 1
7:140586522:C/T:1	BRAF	ENST00000288602		IntronicSNV	TRUE	not protein-affecting
4:187565258:G/C:1	FAT1	ENST00000441802		IntronicSNV	TRUE	not protein-affecting
4:126301659:C/T:1	FAT4	ENST00000394329		IntronicSNV	TRUE	not protein-affecting
3:30707602:A/G:1	TGFBR2	ENST00000359013		IntronicSNV	TRUE	not protein-affecting
19:47437035:G/A:1	ARHGAP35	ENST00000404338		IntronicSNV	TRUE	not protein-affecting
18:48596073:C/G:1	SMAD4	ENST00000342988		IntronicSNV	TRUE	not protein-affecting
18:48595906:C/T:1	SMAD4	ENST00000342988		IntronicSNV	TRUE	not protein-affecting
18:48595874:C/G:1	SMAD4	ENST00000342988		IntronicSNV	TRUE	not protein-affecting
18:48595770:C/T:1	SMAD4	ENST00000342988		IntronicSNV	TRUE	not protein-affecting
18:48595550:C/T:1	SMAD4	ENST00000342988		IntronicSNV	TRUE	not protein-affecting
17:56458153:C/A:1	RNF43	ENST00000584437		IntronicSNV	TRUE	not protein-affecting
12:52374813:G/T:1	ACVR1B	ENST00000541224	G214V	Missense	TRUE	Functional Impact score not available
12:25398284:C/A:1	KRAS	ENST00000256078	G12V	Missense	TRUE	known in: ovarian cancer,non-small cell lung carcinoma,colorectal cancer,thyroid cancer,acute myeloid leukemia
7:151921632:C/T:1	KMT2C	ENST00000262189	A1016T	Missense	TRUE	Functional Impact score not available
7:140454995:G/T:1	BRAF	ENST00000288602		IntronicSNV	TRUE	not protein-affecting
5:112136367:G/T:1	APC	ENST00000257430		IntronicSNV	TRUE	not protein-affecting
4:187577569:G/T:1	FAT1	ENST00000441802		IntronicSNV	TRUE	not protein-affecting
4:187561107:C/A:1	FAT1	ENST00000441802		IntronicSNV	TRUE	not protein-affecting
4:187522529:G/A:1	FAT1	ENST00000441802	T3845M	Missense	TRUE	Functional Impact score not available
3:30685605:C/G:1	TGFBR2	ENST00000359013		IntronicSNV	TRUE	not protein-affecting
17:56438497:C/G:1	RNF43	ENST00000584437		IntronicSNV	TRUE	not protein-affecting
17:41260457:G/T:1	BRCA1	ENST00000357654		IntronicSNV	TRUE	not protein-affecting
17:41201216:A/G:1	BRCA1	ENST00000357654		IntronicSNV	TRUE	not protein-affecting
17:11955243:A/T:1	MAP2K4	ENST00000353533		IntronicSNV	TRUE	not protein-affecting
16:3889074:T/A:1	CREBBP	ENST00000262367		IntronicSNV	TRUE	not protein-affecting
15:101873839:C/G:1	PCSK6	ENST00000348070		IntronicSNV	TRUE	not protein-affecting
12:46203867:C/T:1	ARID2	ENST00000334344		IntronicSNV	TRUE	not protein-affecting
12:112892762:T/C:1	PTPN11	ENST00000351677		IntronicSNV	TRUE	not protein-affecting
10:89678940:G/T:1	PTEN	ENST00000371953		IntronicSNV	TRUE	not protein-affecting
17:7578388:C/T:1	TP53	ENST00000269305	R181H	Missense	TRUE	known in: CANCER-PR
12:25380277:G/T:1	KRAS	ENST00000256078	Q61K	Missense	TRUE	known in: non-small cell lung carcinoma,colorectal cancer,thyroid cancer
12:25380277:GA/TT:1	KRAS	ENST00000256078	Q61K	Missense	TRUE	known in: non-small cell lung carcinoma,colorectal cancer,thyroid cancer
9:21974861:T/C:1	CDKN2A	ENST00000304494		5-UTRSNV	TRUE	not protein-affecting
7:151905841:A/T:1	KMT2C	ENST00000262189		IntronicSNV	TRUE	not protein-affecting
3:52676630:A/G:1	PBRM1	ENST00000394830		IntronicSNV	TRUE	not protein-affecting
14:62181578:C/T:1	HIF1A	ENST00000337138		IntronicSNV	TRUE	not protein-affecting
12:25380278:A/T:1	KRAS	ENST00000256078	G60G	Synonymous	TRUE	not protein-affecting
10:61897049:A/G:1	ANK3	ENST00000280772		IntronicSNV	TRUE	not protein-affecting
17:7577121:G/A:1	TP53	ENST00000269305	R273C	Missense	TRUE	known in: breast cancer,acute myeloid leukemia,CANCER-PR,cancer,hepatocellular carcinoma
12:25398284:C/T:1	KRAS	ENST00000256078	G12D	Missense	TRUE	known in: acute myeloid leukemia,pancreatic carcinoma,tumor of exocrine pancreas,non-small cell lung carcinoma,ovarian cancer,thyroid cancer,pancreatic cancer,lung cancer,colorectal cancer
2:198275701:C/T:1	SF3B1	ENST00000335508		IntronicSNV	TRUE	not protein-affecting
2:148649872:A/G:1	ACVR2A	ENST00000241416		IntronicSNV	TRUE	not protein-affecting
19:11096774:T/A:1	SMARCA4	ENST00000358026		IntronicSNV	TRUE	not protein-affecting
13:32894447:G/A:1	BRCA2	ENST00000380152		IntronicSNV	TRUE	not protein-affecting
12:25398284:C/A:1	KRAS	ENST00000256078	G12V	Missense	TRUE	known in: thyroid cancer,ovarian cancer,non-small cell lung carcinoma,acute myeloid leukemia,colorectal cancer
9:21971206:A/T:1	CDKN2A	ENST00000304494	V51D	Missense	TRUE	Functional Impact score not available
7:151949939:A/G:1	KMT2C	ENST00000262189		IntronicSNV	TRUE	not protein-affecting
12:46204970:C/T:1	ARID2	ENST00000334344		IntronicSNV	TRUE	not protein-affecting
12:25398285:C/G:1	KRAS	ENST00000256078	G12R	Missense	TRUE	known in: colorectal cancer,thyroid cancer,pancreatic cancer,ovarian cancer,non-small cell lung carcinoma
17:7577535:C/A:1	TP53	ENST00000269305	R249M	Missense	TRUE	predicted driver: tier 1
7:152019530:G/A:1	KMT2C	ENST00000262189		IntronicSNV	TRUE	not protein-affecting
7:152012712:G/C:1	KMT2C	ENST00000262189		IntronicSNV	TRUE	not protein-affecting
7:140441484:C/T:1	BRAF	ENST00000288602		IntronicSNV	TRUE	not protein-affecting
4:126411207:G/T:1	FAT4	ENST00000394329	W4410C	Missense	TRUE	Functional Impact score not available
12:25398284:C/T:1	KRAS	ENST00000256078	G12D	Missense	TRUE	known in: pancreatic carcinoma,ovarian cancer,tumor of exocrine pancreas,lung cancer,acute myeloid leukemia,non-small cell lung carcinoma,pancreatic cancer,thyroid cancer,colorectal cancer
5:112095001:T/C:1	APC	ENST00000257430		IntronicSNV	TRUE	not protein-affecting
18:48603800:C/A:1	SMAD4	ENST00000342988		IntronicSNV	TRUE	not protein-affecting
15:101960270:C/T:1	PCSK6	ENST00000348070		IntronicSNV	TRUE	not protein-affecting
12:46239961:A/G:1	ARID2	ENST00000334344		IntronicSNV	TRUE	not protein-affecting
18:48591918:C/T:1	SMAD4	ENST00000342988	R361C	Missense	TRUE	known in: esophageal carcinoma,head and neck squamous cell carcinoma,DT-PR,lung adenocarcinoma,gastric adenocarcinoma,colorectal cancer,breast cancer,cervix carcinoma,pancreas adenocarcinoma
12:25398284:C/G:1	KRAS	ENST00000256078	G12A	Missense	TRUE	known in: ovarian cancer,non-small cell lung carcinoma,colorectal cancer,lung adenocarcinoma,gastrointestinal stromal tumor
17:7578535:T/C:1	TP53	ENST00000269305	K132R	Missense	TRUE	predicted driver: tier 1
8:38320261:A/G:1	FGFR1	ENST00000425967		IntronicSNV	TRUE	not protein-affecting
3:52699612:T/G:1	PBRM1	ENST00000394830		IntronicSNV	TRUE	not protein-affecting
17:41245683:G/A:1	BRCA1	ENST00000357654	A622V	Missense	TRUE	Functional Impact score not available
10:62077871:A/C:1	ANK3	ENST00000280772		IntronicSNV	TRUE	not protein-affecting
9:21971120:G/A:1	CDKN2A	ENST00000304494	R80*	Nonsense	TRUE	known in: melanoma
12:25398284:C/T:1	KRAS	ENST00000256078	G12D	Missense	TRUE	known in: pancreatic cancer,tumor of exocrine pancreas,non-small cell lung carcinoma,lung cancer,ovarian cancer,pancreatic carcinoma,thyroid cancer,colorectal cancer,acute myeloid leukemia
18:48591846:G/T:1	SMAD4	ENST00000342988	E337*	Nonsense	TRUE	predicted driver: tier 1
17:7578445:A/T:1	TP53	ENST00000269305	I162N	Missense	TRUE	predicted driver: tier 1
17:7578014:T/G:1	TP53	ENST00000269305		IntronicSNV	TRUE	not protein-affecting
17:7577976:C/G:1	TP53	ENST00000269305		IntronicSNV	TRUE	not protein-affecting
15:102006856:G/C:1	PCSK6	ENST00000348070		IntronicSNV	TRUE	not protein-affecting
12:25398284:C/T:1	KRAS	ENST00000256078	G12D	Missense	TRUE	known in: non-small cell lung carcinoma,colorectal cancer,acute myeloid leukemia,thyroid cancer,ovarian cancer,pancreatic carcinoma,pancreatic cancer,tumor of exocrine pancreas,lung cancer
4:126318825:G/T:1	FAT4	ENST00000394329		IntronicSNV	TRUE	not protein-affecting
19:47442076:G/A:1	ARHGAP35	ENST00000404338		IntronicSNV	TRUE	not protein-affecting
17:7578407:G/C:1	TP53	ENST00000269305	R175G	Missense	TRUE	known in: CANCER-PR
12:25398284:C/T:1	KRAS	ENST00000256078	G12D	Missense	TRUE	known in: pancreatic cancer,thyroid cancer,colorectal cancer,acute myeloid leukemia,tumor of exocrine pancreas,non-small cell lung carcinoma,ovarian cancer,pancreatic carcinoma,lung cancer
22:41533606:G/A:1	EP300	ENST00000263253		IntronicSNV	TRUE	not protein-affecting
18:48591979:A/T:1	SMAD4	ENST00000342988		IntronicSNV	TRUE	not protein-affecting
17:41226639:G/C:1	BRCA1	ENST00000357654		IntronicSNV	TRUE	not protein-affecting
17:41224283:G/A:1	BRCA1	ENST00000357654		IntronicSNV	TRUE	not protein-affecting
10:32614669:C/G:1	EPC1	ENST00000263062		IntronicSNV	TRUE	not protein-affecting
12:25398284:C/A:1	KRAS	ENST00000256078	G12V	Missense	TRUE	known in: thyroid cancer,non-small cell lung carcinoma,colorectal cancer,ovarian cancer,acute myeloid leukemia
9:21971048:G/C:1	CDKN2A	ENST00000304494	L104V	Missense	TRUE	predicted driver: tier 1
9:21971000:C/A:1	CDKN2A	ENST00000304494	E120*	Nonsense	TRUE	predicted driver: tier 1
18:48593485:C/G:1	SMAD4	ENST00000342988	Y412*	Nonsense	TRUE	predicted driver: tier 1
17:7578536:T/G:1	TP53	ENST00000269305	K132Q	Missense	TRUE	predicted driver: tier 1
7:152024517:G/A:1	KMT2C	ENST00000262189		IntronicSNV	TRUE	not protein-affecting
7:140580856:T/C:1	BRAF	ENST00000288602		IntronicSNV	TRUE	not protein-affecting
16:3925860:C/G:1	CREBBP	ENST00000262367		IntronicSNV	TRUE	not protein-affecting
16:3920571:G/T:1	CREBBP	ENST00000262367		IntronicSNV	TRUE	not protein-affecting
11:108211255:C/T:1	ATM	ENST00000278616		IntronicSNV	TRUE	not protein-affecting
12:25398285:C/G:1	KRAS	ENST00000256078	G12R	Missense	TRUE	known in: colorectal cancer,ovarian cancer,thyroid cancer,pancreatic cancer,non-small cell lung carcinoma
17:7576928:T/C:1	TP53	ENST00000269305		SpliceAcceptorSNV	TRUE	predicted driver: tier 1
7:152087312:T/A:1	KMT2C	ENST00000262189		IntronicSNV	TRUE	not protein-affecting
2:148603191:T/C:1	ACVR2A	ENST00000241416		IntronicSNV	TRUE	not protein-affecting
18:48593406:G/C:1	SMAD4	ENST00000342988	G386A	Missense	TRUE	Functional Impact score not available
17:11939037:G/T:1	MAP2K4	ENST00000353533		IntronicSNV	TRUE	not protein-affecting
12:25398284:C/T:1	KRAS	ENST00000256078	G12D	Missense	TRUE	known in: lung cancer,pancreatic cancer,tumor of exocrine pancreas,pancreatic carcinoma,colorectal cancer,ovarian cancer,non-small cell lung carcinoma,thyroid cancer,acute myeloid leukemia
18:48573582:TCTTTAATAACAGCTATAACTACAAATGGAGCTCATCCTAGTAAATGTGTTACCATACAGAGAACATTGGATGGGAGGCTTCAGG/-:1	SMAD4	ENST00000342988		SpliceDonorBlockSubstitution	TRUE	predicted driver: tier 1
7:152110319:C/A:1	KMT2C	ENST00000262189		IntronicSNV	TRUE	not protein-affecting
7:151942900:C/G:1	KMT2C	ENST00000262189		IntronicSNV	TRUE	not protein-affecting
7:151885705:T/G:1	KMT2C	ENST00000262189		IntronicSNV	TRUE	not protein-affecting
7:151840369:G/C:1	KMT2C	ENST00000262189		IntronicSNV	TRUE	not protein-affecting
4:187539129:T/G:1	FAT1	ENST00000441802	T2871P	Missense	TRUE	Functional Impact score not available
2:198279626:G/A:1	SF3B1	ENST00000335508		IntronicSNV	TRUE	not protein-affecting
2:148669442:TGGTTAATTTTTATATGTCATTAGCTTAAATGTCAGCA/-:1	ACVR2A	ENST00000241416		IntronicBlockSubstitution	TRUE	not protein-affecting
1:27046449:A/T:1	ARID1A	ENST00000324856		IntronicSNV	TRUE	not protein-affecting
19:1212586:A/G:1	STK11	ENST00000326873		IntronicSNV	TRUE	not protein-affecting
19:11169229:G/C:1	SMARCA4	ENST00000358026		IntronicSNV	TRUE	not protein-affecting
16:3910562:A/C:1	CREBBP	ENST00000262367		IntronicSNV	TRUE	not protein-affecting
16:23622790:T/A:1	PALB2	ENST00000261584		IntronicSNV	TRUE	not protein-affecting
11:108217174:C/A:1	ATM	ENST00000278616		IntronicSNV	TRUE	not protein-affecting
10:89649885:C/A:1	PTEN	ENST00000371953		IntronicSNV	TRUE	not protein-affecting
10:62077013:G/A:1	ANK3	ENST00000280772		IntronicSNV	TRUE	not protein-affecting
10:62074860:G/C:1	ANK3	ENST00000280772		IntronicSNV	TRUE	not protein-affecting
10:61986343:A/T:1	ANK3	ENST00000280772		IntronicSNV	TRUE	not protein-affecting
10:61986342:T/A:1	ANK3	ENST00000280772		IntronicSNV	TRUE	not protein-affecting
17:7578265:A/G:1	TP53	ENST00000269305	I195T	Missense	TRUE	known in: CANCER-PR
12:25398284:C/A:1	KRAS	ENST00000256078	G12V	Missense	TRUE	known in: acute myeloid leukemia,colorectal cancer,thyroid cancer,non-small cell lung carcinoma,ovarian cancer
4:187537778:T/C:1	FAT1	ENST00000441802		IntronicSNV	TRUE	not protein-affecting
4:126392981:C/T:1	FAT4	ENST00000394329		IntronicSNV	TRUE	not protein-affecting
3:30672894:G/A:1	TGFBR2	ENST00000359013		IntronicSNV	TRUE	not protein-affecting
11:108223739:G/C:1	ATM	ENST00000278616		IntronicSNV	TRUE	not protein-affecting
12:25398284:C/T:1	KRAS	ENST00000256078	G12D	Missense	TRUE	known in: ovarian cancer,thyroid cancer,pancreatic carcinoma,colorectal cancer,tumor of exocrine pancreas,acute myeloid leukemia,pancreatic cancer,lung cancer,non-small cell lung carcinoma
5:112134252:C/T:1	APC	ENST00000257430		IntronicSNV	TRUE	not protein-affecting
12:46162831:C/A:1	ARID2	ENST00000334344		IntronicSNV	TRUE	not protein-affecting
12:25398284:C/T:1	KRAS	ENST00000256078	G12D	Missense	TRUE	known in: lung cancer,non-small cell lung carcinoma,tumor of exocrine pancreas,colorectal cancer,thyroid cancer,pancreatic cancer,ovarian cancer,pancreatic carcinoma,acute myeloid leukemia
1:27073413:A/G:1	ARID1A	ENST00000324856		IntronicSNV	TRUE	not protein-affecting
17:7579369:G/C:1	TP53	ENST00000269305	S106R	Missense	TRUE	Functional Impact score not available
15:102004790:C/A:1	PCSK6	ENST00000348070		IntronicSNV	TRUE	not protein-affecting
13:32922790:G/A:1	BRCA2	ENST00000380152		IntronicSNV	TRUE	not protein-affecting
12:25398285:C/G:1	KRAS	ENST00000256078	G12R	Missense	TRUE	known in: colorectal cancer,non-small cell lung carcinoma,pancreatic cancer,thyroid cancer,ovarian cancer
17:7579699:C/A:1	TP53	ENST00000269305		SpliceDonorSNV	TRUE	predicted driver: tier 1
5:112078089:C/T:1	APC	ENST00000257430		IntronicSNV	TRUE	not protein-affecting
4:126411383:T/C:1	FAT4	ENST00000394329	L4469P	Missense	TRUE	Functional Impact score not available
2:198258629:C/T:1	SF3B1	ENST00000335508		IntronicSNV	TRUE	not protein-affecting
16:3848710:C/G:1	CREBBP	ENST00000262367		IntronicSNV	TRUE	not protein-affecting
12:46184279:T/G:1	ARID2	ENST00000334344		IntronicSNV	TRUE	not protein-affecting
Y:13511189:C/T:1	SLC9B1P1	ENST00000331172		IntronicSNV	FALSE	not protein-affecting
X:91399483:C/T:1	PCDH11X	ENST00000373094		IntronicSNV	FALSE	not protein-affecting
X:84616995:A/G:1	POF1B	ENST00000262753		IntronicSNV	FALSE	not protein-affecting
X:83690544:C/A:1	HDX	ENST00000297977		IntronicSNV	FALSE	not protein-affecting
X:74367700:C/A:1	ABCB7	ENST00000253577		IntronicSNV	FALSE	not protein-affecting
X:54201245:A/C:1	FAM120C	ENST00000375180		IntronicSNV	FALSE	not protein-affecting
X:48820625:G/A:1	KCND1	ENST00000218176		IntronicSNV	FALSE	not protein-affecting
X:33027444:T/C:1	DMD	ENST00000357033		IntronicSNV	FALSE	not protein-affecting
X:33027442:T/C:1	DMD	ENST00000357033		IntronicSNV	FALSE	not protein-affecting
X:147078746:A/C:1	FMR1NB	ENST00000370467		IntronicSNV	FALSE	not protein-affecting
X:138054808:C/T:1	FGF13	ENST00000370603		IntronicSNV	FALSE	not protein-affecting
X:12407593:A/-:1	FRMPD4	ENST00000380682		IntronicSNV	FALSE	not protein-affecting
X:122994608:A/G:1	XIAP	ENST00000371199		IntronicSNV	FALSE	not protein-affecting
X:110619371:T/A:1	DCX	ENST00000338081		IntronicSNV	FALSE	not protein-affecting
X:105005616:T/C:1	IL1RAPL2	ENST00000372582		IntronicSNV	FALSE	not protein-affecting
X:104386829:C/G:1	IL1RAPL2	ENST00000372582		IntronicSNV	FALSE	not protein-affecting
9:95092983:T/G:1	CENPP	ENST00000375587		IntronicSNV	FALSE	not protein-affecting
9:88339217:A/G:1	AGTPBP1	ENST00000376083		IntronicSNV	FALSE	not protein-affecting
9:77148234:T/A:1	RORB	ENST00000376896		IntronicSNV	FALSE	not protein-affecting
9:75446058:T/A:1	TMC1	ENST00000297784		IntronicSNV	FALSE	not protein-affecting
9:73285782:C/T:1	TRPM3	ENST00000377110		IntronicSNV	FALSE	not protein-affecting
9:3869213:A/G:1	GLIS3	ENST00000381971		IntronicSNV	FALSE	not protein-affecting
9:28536698:C/T:1	LINGO2	ENST00000379992		IntronicSNV	FALSE	not protein-affecting
9:2181217:C/T:1	SMARCA2	ENST00000382203		IntronicSNV	FALSE	not protein-affecting
9:17191284:A/T:1	CNTLN	ENST00000380647		IntronicSNV	FALSE	not protein-affecting
9:15908086:T/G:1	CCDC171	ENST00000380701		IntronicSNV	FALSE	not protein-affecting
9:139751886:C/T:1	MAMDC4	ENST00000317446	P725L	Missense	FALSE	Functional Impact score not available
9:139229837:G/T:1	GPSM1	ENST00000440944		IntronicSNV	FALSE	not protein-affecting
9:134135591:C/T:1	FAM78A	ENST00000372271		3-UTRSNV	FALSE	not protein-affecting
9:131364480:G/T:1	SPTAN1	ENST00000372739		IntronicSNV	FALSE	not protein-affecting
9:126528515:C/G:1	DENND1A	ENST00000373624		IntronicSNV	FALSE	not protein-affecting
9:125610295:A/C:1	RC3H2	ENST00000373670		3-UTRSNV	FALSE	not protein-affecting
9:123848297:T/A:1	CNTRL	ENST00000373855		IntronicSNV	FALSE	not protein-affecting
9:119916759:T/C:1	ASTN2	ENST00000361209		IntronicSNV	FALSE	not protein-affecting
9:119552457:G/A:1	ASTN2	ENST00000361209		IntronicSNV	FALSE	not protein-affecting
9:119518531:G/A:1	ASTN2	ENST00000361209		IntronicSNV	FALSE	not protein-affecting
9:118997801:G/T:1	PAPPA	ENST00000328252	A873S	Missense	FALSE	Functional Impact score not available
9:117217879:G/A:1	WHRN	ENST00000362057		IntronicSNV	FALSE	not protein-affecting
9:116713713:A/G:1	ZNF618	ENST00000288466		IntronicSNV	FALSE	not protein-affecting
9:115573323:C/T:1	SNX30	ENST00000374232		IntronicSNV	FALSE	not protein-affecting
9:114886072:A/C:1	SUSD1	ENST00000374270		IntronicSNV	FALSE	not protein-affecting
9:114452631:G/A:1	C9orf84	ENST00000374287		IntronicSNV	FALSE	not protein-affecting
9:109727488:C/T:1	ZNF462	ENST00000277225		IntronicSNV	FALSE	not protein-affecting
9:108116492:C/T:1	SLC44A1	ENST00000374720		IntronicSNV	FALSE	not protein-affecting
9:103933231:A/G:1	PLPPR1	ENST00000374874		IntronicSNV	FALSE	not protein-affecting
9:101747166:G/A:1	COL15A1	ENST00000375001		IntronicSNV	FALSE	not protein-affecting
8:95750766:G/A:1	DPY19L4	ENST00000414645		IntronicSNV	FALSE	not protein-affecting
8:8878700:C/T:1	ERI1	ENST00000523898		IntronicSNV	FALSE	not protein-affecting
8:88363010:C/T:1	CNBD1	ENST00000518476		IntronicSNV	FALSE	not protein-affecting
8:88362409:A/T:1	CNBD1	ENST00000518476		IntronicSNV	FALSE	not protein-affecting
8:88298810:G/A:1	CNBD1	ENST00000518476	R318H	Missense	FALSE	Functional Impact score not available
8:88193924:G/T:1	CNBD1	ENST00000518476		IntronicSNV	FALSE	not protein-affecting
8:88087680:A/T:1	CNBD1	ENST00000518476		IntronicSNV	FALSE	not protein-affecting
8:85223323:A/T:1	RALYL	ENST00000517638		IntronicSNV	FALSE	not protein-affecting
8:77660936:C/T:1	ZFHX4	ENST00000521891		IntronicSNV	FALSE	not protein-affecting
8:75512957:C/T:1	MIR2052HG	ENST00000523118		IntronicSNV	FALSE	not protein-affecting
8:74601930:T/G:1	STAU2	ENST00000524300		IntronicSNV	FALSE	not protein-affecting
8:72804032:G/A:1	RP11-383H13.1	ENST00000537896		IntronicSNV	FALSE	not protein-affecting
8:51404743:C/A:1	SNTG1	ENST00000522124		IntronicSNV	FALSE	not protein-affecting
8:51363826:A/G:1	SNTG1	ENST00000522124		IntronicSNV	FALSE	not protein-affecting
8:51221650:T/A:1	SNTG1	ENST00000522124		IntronicSNV	FALSE	not protein-affecting
8:4449963:C/A:1	CSMD1	ENST00000537824		IntronicSNV	FALSE	not protein-affecting
8:41562938:T/C:1	ANK1	ENST00000265709		IntronicSNV	FALSE	not protein-affecting
8:41561180:A/T:1	ANK1	ENST00000265709		IntronicSNV	FALSE	not protein-affecting
8:40476745:C/T:1	ZMAT4	ENST00000297737		IntronicSNV	FALSE	not protein-affecting
8:3998742:C/G:1	CSMD1	ENST00000537824		IntronicSNV	FALSE	not protein-affecting
8:38382701:G/T:1	C8orf86	ENST00000358138		IntronicSNV	FALSE	not protein-affecting
8:38382697:G/A:1	C8orf86	ENST00000358138		IntronicSNV	FALSE	not protein-affecting
8:38382694:T/A:1	C8orf86	ENST00000358138		IntronicSNV	FALSE	not protein-affecting
8:36718698:C/A:1	KCNU1	ENST00000399881		IntronicSNV	FALSE	not protein-affecting
8:35378970:A/G:1	UNC5D	ENST00000404895		IntronicSNV	FALSE	not protein-affecting
8:32433907:A/G:1	NRG1	ENST00000356819		IntronicSNV	FALSE	not protein-affecting
8:26629024:C/T:1	ADRA1A	ENST00000380586		IntronicSNV	FALSE	not protein-affecting
8:21840941:G/T:1	XPO7	ENST00000252512		IntronicSNV	FALSE	not protein-affecting
8:14923350:T/C:1	SGCZ	ENST00000382080		IntronicSNV	FALSE	not protein-affecting
8:145651888:G/A:1	VPS28	ENST00000377348		IntronicSNV	FALSE	not protein-affecting
8:145264035:A/G:1	MROH1	ENST00000528919		IntronicSNV	FALSE	not protein-affecting
8:14409042:A/T:1	SGCZ	ENST00000382080		IntronicSNV	FALSE	not protein-affecting
8:14234960:T/C:1	SGCZ	ENST00000382080		IntronicSNV	FALSE	not protein-affecting
8:141076911:A/T:1	TRAPPC9	ENST00000389328		IntronicSNV	FALSE	not protein-affecting
8:140995985:G/A:1	TRAPPC9	ENST00000389328		IntronicSNV	FALSE	not protein-affecting
8:140959102:T/A:1	TRAPPC9	ENST00000389328		IntronicSNV	FALSE	not protein-affecting
8:139758035:G/A:1	COL22A1	ENST00000303045		IntronicSNV	FALSE	not protein-affecting
8:139295772:G/T:1	FAM135B	ENST00000395297		IntronicSNV	FALSE	not protein-affecting
8:139219077:T/C:1	FAM135B	ENST00000395297		IntronicSNV	FALSE	not protein-affecting
8:133290732:C/T:1	KCNQ3	ENST00000388996		IntronicSNV	FALSE	not protein-affecting
8:131798739:T/C:1	ADCY8	ENST00000286355		IntronicSNV	FALSE	not protein-affecting
8:124975190:T/A:1	FER1L6	ENST00000522917		IntronicSNV	FALSE	not protein-affecting
8:121794657:C/T:1	SNTB1	ENST00000395601		IntronicSNV	FALSE	not protein-affecting
8:121767383:T/G:1	SNTB1	ENST00000395601		IntronicSNV	FALSE	not protein-affecting
8:11365489:G/A:1	BLK	ENST00000259089		IntronicSNV	FALSE	not protein-affecting
8:110484321:A/T:1	PKHD1L1	ENST00000378402		IntronicSNV	FALSE	not protein-affecting
8:108440226:C/T:1	ANGPT1	ENST00000517746		IntronicSNV	FALSE	not protein-affecting
8:106679950:G/T:1	ZFPM2	ENST00000407775		IntronicSNV	FALSE	not protein-affecting
8:105573951:G/A:1	LRP12	ENST00000276654		IntronicSNV	FALSE	not protein-affecting
8:105173883:A/G:1	RIMS2	ENST00000406091		IntronicSNV	FALSE	not protein-affecting
8:102830980:T/C:1	NCALD	ENST00000395923		IntronicSNV	FALSE	not protein-affecting
8:101085670:C/A:1	RGS22	ENST00000360863		IntronicSNV	FALSE	not protein-affecting
8:101075418:G/A:1	RGS22	ENST00000360863		IntronicSNV	FALSE	not protein-affecting
7:78269939:G/A:1	MAGI2	ENST00000354212		IntronicSNV	FALSE	not protein-affecting
7:76144472:C/A:1	UPK3B	ENST00000419923	A289A	Synonymous	FALSE	not protein-affecting
7:71788850:G/A:1	CALN1	ENST00000395275		IntronicSNV	FALSE	not protein-affecting
7:71716087:C/A:1	CALN1	ENST00000395275		IntronicSNV	FALSE	not protein-affecting
7:70816283:G/T:1	GALNT17	ENST00000333538		IntronicSNV	FALSE	not protein-affecting
7:70793378:C/T:1	GALNT17	ENST00000333538		IntronicSNV	FALSE	not protein-affecting
7:70761494:G/A:1	GALNT17	ENST00000333538		IntronicSNV	FALSE	not protein-affecting
7:69897173:G/A:1	AUTS2	ENST00000342771		IntronicSNV	FALSE	not protein-affecting
7:69454712:G/T:1	AUTS2	ENST00000342771		IntronicSNV	FALSE	not protein-affecting
7:609049:C/T:1	PRKAR1B	ENST00000406797		IntronicSNV	FALSE	not protein-affecting
7:55106437:A/G:1	EGFR	ENST00000275493		IntronicSNV	FALSE	not protein-affecting
7:55106435:G/A:1	EGFR	ENST00000275493		IntronicSNV	FALSE	not protein-affecting
7:49912958:C/T:1	VWC2	ENST00000340652		IntronicSNV	FALSE	not protein-affecting
7:4887989:T/A:1	RADIL	ENST00000399583		IntronicSNV	FALSE	not protein-affecting
7:45673325:C/T:1	ADCY1	ENST00000297323		IntronicSNV	FALSE	not protein-affecting
7:43566549:G/A:1	HECW1	ENST00000395891		IntronicSNV	FALSE	not protein-affecting
7:37478096:C/T:1	ELMO1	ENST00000310758		IntronicSNV	FALSE	not protein-affecting
7:37413780:G/A:1	ELMO1	ENST00000310758		IntronicSNV	FALSE	not protein-affecting
7:37074899:A/T:1	ELMO1	ENST00000310758		IntronicSNV	FALSE	not protein-affecting
7:3667295:G/T:1	SDK1	ENST00000404826		IntronicSNV	FALSE	not protein-affecting
7:34753524:C/A:1	NPSR1	ENST00000359791		IntronicSNV	FALSE	not protein-affecting
7:33379038:T/G:1	BBS9	ENST00000242067		IntronicSNV	FALSE	not protein-affecting
7:28550972:G/T:1	CREB5	ENST00000357727		IntronicSNV	FALSE	not protein-affecting
7:2810305:C/A:1	GNA12	ENST00000275364		IntronicSNV	FALSE	not protein-affecting
7:21541003:C/T:1	SP4	ENST00000222584		IntronicSNV	FALSE	not protein-affecting
7:18948528:C/G:1	HDAC9	ENST00000441542		IntronicSNV	FALSE	not protein-affecting
7:158058723:G/A:1	PTPRN2	ENST00000389418		IntronicSNV	FALSE	not protein-affecting
7:157654305:C/T:1	PTPRN2	ENST00000389418		IntronicSNV	FALSE	not protein-affecting
7:155420821:T/C:1	AC009403.1	ENST00000401694		IntronicSNV	FALSE	not protein-affecting
7:1543078:A/T:1	INTS1	ENST00000404767		IntronicSNV	FALSE	not protein-affecting
7:154140616:G/A:1	DPP6	ENST00000377770		IntronicSNV	FALSE	not protein-affecting
7:154048307:A/T:1	DPP6	ENST00000377770		IntronicSNV	FALSE	not protein-affecting
7:153782256:G/A:1	DPP6	ENST00000377770		IntronicSNV	FALSE	not protein-affecting
7:147690664:A/-:1	CNTNAP2	ENST00000361727		IntronicSNV	FALSE	not protein-affecting
7:147672118:A/G:1	CNTNAP2	ENST00000361727		IntronicSNV	FALSE	not protein-affecting
7:147320984:G/T:1	CNTNAP2	ENST00000361727		IntronicSNV	FALSE	not protein-affecting
7:147265164:C/T:1	CNTNAP2	ENST00000361727		IntronicSNV	FALSE	not protein-affecting
7:14579042:G/T:1	DGKB	ENST00000403951		IntronicSNV	FALSE	not protein-affecting
7:137135469:G/A:1	DGKI	ENST00000288490		IntronicSNV	FALSE	not protein-affecting
7:136924542:G/A:1	PTN	ENST00000348225		IntronicSNV	FALSE	not protein-affecting
7:134921028:G/A:1	STRA8	ENST00000275764		IntronicSNV	FALSE	not protein-affecting
7:133427230:G/A:1	EXOC4	ENST00000253861		IntronicSNV	FALSE	not protein-affecting
7:132383200:A/G:1	FLJ40288	ENST00000332558		IntronicSNV	FALSE	not protein-affecting
7:126311655:G/A:1	GRM8	ENST00000339582		IntronicSNV	FALSE	not protein-affecting
7:126234163:G/A:1	GRM8	ENST00000339582		IntronicSNV	FALSE	not protein-affecting
7:124475042:C/A:1	POT1	ENST00000357628		IntronicSNV	FALSE	not protein-affecting
7:122042569:C/T:1	CADPS2	ENST00000449022		IntronicSNV	FALSE	not protein-affecting
7:120690684:A/T:1	CPED1	ENST00000310396		IntronicSNV	FALSE	not protein-affecting
7:120344934:G/C:1	KCND2	ENST00000331113		IntronicSNV	FALSE	not protein-affecting
7:119946116:A/G:1	KCND2	ENST00000331113		IntronicSNV	FALSE	not protein-affecting
7:103071963:G/C:1	SLC26A5	ENST00000306312		IntronicSNV	FALSE	not protein-affecting
7:102713941:G/A:1	FBXL13	ENST00000313221		IntronicSNV	FALSE	not protein-affecting
7:100220700:A/C:1	TFR2	ENST00000462107		IntronicSNV	FALSE	not protein-affecting
7:100220699:C/T:1	TFR2	ENST00000462107		IntronicSNV	FALSE	not protein-affecting
6:97263335:A/G:1	GPR63	ENST00000417980		IntronicSNV	FALSE	not protein-affecting
6:96474221:G/T:1	FUT9	ENST00000302103		IntronicSNV	FALSE	not protein-affecting
6:84759551:C/G:1	MRAP2	ENST00000257776		IntronicSNV	FALSE	not protein-affecting
6:83710739:T/G:1	UBE3D	ENST00000369747		IntronicSNV	FALSE	not protein-affecting
6:79734560:A/G:1	PHIP	ENST00000275034		IntronicSNV	FALSE	not protein-affecting
6:79689242:G/A:1	PHIP	ENST00000275034		IntronicSNV	FALSE	not protein-affecting
6:73383372:C/T:1	KCNQ5	ENST00000342056		IntronicSNV	FALSE	not protein-affecting
6:69819689:C/G:1	ADGRB3	ENST00000370598		IntronicSNV	FALSE	not protein-affecting
6:69753919:C/T:1	ADGRB3	ENST00000370598		IntronicSNV	FALSE	not protein-affecting
6:69629638:G/A:1	ADGRB3	ENST00000370598		IntronicSNV	FALSE	not protein-affecting
6:69520231:G/T:1	ADGRB3	ENST00000370598		IntronicSNV	FALSE	not protein-affecting
6:69380732:G/T:1	ADGRB3	ENST00000370598		IntronicSNV	FALSE	not protein-affecting
6:66166356:T/A:1	EYS	ENST00000503581		IntronicSNV	FALSE	not protein-affecting
6:66089622:G/A:1	EYS	ENST00000503581		IntronicSNV	FALSE	not protein-affecting
6:65782690:G/A:1	EYS	ENST00000503581		IntronicSNV	FALSE	not protein-affecting
6:65671361:T/C:1	EYS	ENST00000503581		IntronicSNV	FALSE	not protein-affecting
6:65109813:C/T:1	EYS	ENST00000503581		IntronicSNV	FALSE	not protein-affecting
6:64701903:G/T:1	EYS	ENST00000503581		IntronicSNV	FALSE	not protein-affecting
6:64287187:A/G:1	AL135905.2	ENST00000370651		IntronicSNV	FALSE	not protein-affecting
6:62685916:T/G:1	KHDRBS2	ENST00000281156		IntronicSNV	FALSE	not protein-affecting
6:62496497:T/C:1	KHDRBS2	ENST00000281156		IntronicSNV	FALSE	not protein-affecting
6:51912601:C/T:1	PKHD1	ENST00000371117		IntronicSNV	FALSE	not protein-affecting
6:50789966:CT/-:1	TFAP2B	ENST00000393655		IntronicBlockSubstitution	FALSE	not protein-affecting
6:49664751:G/A:1	CRISP2	ENST00000339139		IntronicSNV	FALSE	not protein-affecting
6:47996529:T/G:1	PTCHD4	ENST00000339488		IntronicSNV	FALSE	not protein-affecting
6:45374390:G/A:1	RUNX2	ENST00000371438		IntronicSNV	FALSE	not protein-affecting
6:43398989:G/A:1	ABCC10	ENST00000372530		IntronicSNV	FALSE	not protein-affecting
6:42343453:C/A:1	TRERF1	ENST00000372922		IntronicSNV	FALSE	not protein-affecting
6:37836613:G/A:1	ZFAND3	ENST00000287218		IntronicSNV	FALSE	not protein-affecting
6:36714160:C/T:1	CPNE5	ENST00000244751		IntronicSNV	FALSE	not protein-affecting
6:36483819:G/C:1	STK38	ENST00000229812		IntronicSNV	FALSE	not protein-affecting
6:35577068:C/G:1	FKBP5	ENST00000337746		IntronicSNV	FALSE	not protein-affecting
6:34959492:T/C:1	ANKS1A	ENST00000360359		IntronicSNV	FALSE	not protein-affecting
6:32294260:C/T:1	C6orf10	ENST00000447241		IntronicSNV	FALSE	not protein-affecting
6:32281412:C/A:1	C6orf10	ENST00000447241		IntronicSNV	FALSE	not protein-affecting
6:25592815:TCT/-:1	CARMIL1	ENST00000329474		IntronicBlockSubstitution	FALSE	not protein-affecting
6:17976177:C/T:1	KIF13A	ENST00000259711		IntronicSNV	FALSE	not protein-affecting
6:1729169:T/G:1	GMDS	ENST00000380815		IntronicSNV	FALSE	not protein-affecting
6:170615914:T/G:1	FAM120B	ENST00000476287		5-UTRSNV	FALSE	not protein-affecting
6:168973310:G/A:1	SMOC2	ENST00000354536		IntronicSNV	FALSE	not protein-affecting
6:168430344:G/A:1	KIF25	ENST00000443060	D27N	Missense	FALSE	Functional Impact score not available
6:165780251:C/G:1	PDE10A	ENST00000539869		IntronicSNV	FALSE	not protein-affecting
6:165750214:C/T:1	PDE10A	ENST00000539869		IntronicSNV	FALSE	not protein-affecting
6:163510219:T/G:1	PACRG	ENST00000337019		IntronicSNV	FALSE	not protein-affecting
6:159690325:C/T:1	FNDC1	ENST00000297267		IntronicSNV	FALSE	not protein-affecting
6:155438471:C/G:1	TIAM2	ENST00000461783		IntronicSNV	FALSE	not protein-affecting
6:152880280:T/C:1	SYNE1	ENST00000367255		IntronicSNV	FALSE	not protein-affecting
6:146646280:A/G:1	GRM1	ENST00000361719		IntronicSNV	FALSE	not protein-affecting
6:146569254:G/T:1	GRM1	ENST00000361719		IntronicSNV	FALSE	not protein-affecting
6:146447266:G/C:1	GRM1	ENST00000361719		IntronicSNV	FALSE	not protein-affecting
6:136594292:T/C:1	BCLAF1	ENST00000531224	N629S	Missense	FALSE	polymorphism
6:13598343:T/C:1	SIRT5	ENST00000379250		IntronicSNV	FALSE	not protein-affecting
6:135374898:T/C:1	HBS1L	ENST00000367837		IntronicSNV	FALSE	not protein-affecting
6:13177617:A/C:1	PHACTR1	ENST00000332995		IntronicSNV	FALSE	not protein-affecting
6:129002110:A/T:1	RP11-73O6.4	ENST00000563385		IntronicSNV	FALSE	not protein-affecting
6:127137805:T/C:1	RP11-73O6.4	ENST00000563385		IntronicSNV	FALSE	not protein-affecting
6:126515203:A/T:1	RP11-73O6.4	ENST00000563385		IntronicSNV	FALSE	not protein-affecting
6:124980930:G/A:1	NKAIN2	ENST00000368417		IntronicSNV	FALSE	not protein-affecting
6:123852779:T/C:1	TRDN	ENST00000398178		IntronicSNV	FALSE	not protein-affecting
6:123351984:T/A:1	CLVS2	ENST00000275162		IntronicSNV	FALSE	not protein-affecting
6:121551776:A/G:1	TBC1D32	ENST00000398212		IntronicSNV	FALSE	not protein-affecting
6:114281023:A/T:1	HDAC2	ENST00000519065		IntronicSNV	FALSE	not protein-affecting
6:102183266:G/A:1	GRIK2	ENST00000421544		IntronicSNV	FALSE	not protein-affecting
6:101936377:C/T:1	GRIK2	ENST00000421544		IntronicSNV	FALSE	not protein-affecting
6:101935929:A/C:1	GRIK2	ENST00000421544		IntronicSNV	FALSE	not protein-affecting
5:94302224:A/G:1	MCTP1	ENST00000515393		IntronicSNV	FALSE	not protein-affecting
5:94181737:A/G:1	MCTP1	ENST00000515393		IntronicSNV	FALSE	not protein-affecting
5:93865805:T/C:1	KIAA0825	ENST00000329378		IntronicSNV	FALSE	not protein-affecting
5:90403305:G/T:1	ADGRV1	ENST00000405460		IntronicSNV	FALSE	not protein-affecting
5:89883523:C/T:1	ADGRV1	ENST00000405460		IntronicSNV	FALSE	not protein-affecting
5:83500373:G/A:1	EDIL3	ENST00000296591		IntronicSNV	FALSE	not protein-affecting
5:83440106:T/C:1	EDIL3	ENST00000296591		IntronicSNV	FALSE	not protein-affecting
5:83428216:A/T:1	EDIL3	ENST00000296591		IntronicSNV	FALSE	not protein-affecting
5:80755867:G/A:1	SSBP2	ENST00000320672		IntronicSNV	FALSE	not protein-affecting
5:76205295:C/T:1	S100Z	ENST00000317593		IntronicSNV	FALSE	not protein-affecting
5:72794632:G/A:1	BTF3	ENST00000380591		IntronicSNV	FALSE	not protein-affecting
5:70768507:A/T:1	BDP1	ENST00000358731		IntronicSNV	FALSE	not protein-affecting
5:64666395:G/A:1	ADAMTS6	ENST00000381055		IntronicSNV	FALSE	not protein-affecting
5:57911812:G/C:1	RAB3C	ENST00000282878		IntronicSNV	FALSE	not protein-affecting
5:55084900:A/C:1	DDX4	ENST00000505374		IntronicSNV	FALSE	not protein-affecting
5:54973540:T/A:1	SLC38A9	ENST00000396865		IntronicSNV	FALSE	not protein-affecting
5:43234377:A/T:1	NIM1K	ENST00000512796		IntronicSNV	FALSE	not protein-affecting
5:42683392:G/A:1	GHR	ENST00000230882		IntronicSNV	FALSE	not protein-affecting
5:33587054:T/C:1	ADAMTS12	ENST00000504830		IntronicSNV	FALSE	not protein-affecting
5:32771358:G/A:1	NPR3	ENST00000265074		IntronicSNV	FALSE	not protein-affecting
5:32739524:A/T:1	NPR3	ENST00000265074		IntronicSNV	FALSE	not protein-affecting
5:27037313:G/T:1	CDH9	ENST00000231021		IntronicSNV	FALSE	not protein-affecting
5:20555749:T/A:1	CDH18	ENST00000542864		IntronicSNV	FALSE	not protein-affecting
5:20550026:C/G:1	CDH18	ENST00000542864		IntronicSNV	FALSE	not protein-affecting
5:19887852:T/A:1	CDH18	ENST00000542864		IntronicSNV	FALSE	not protein-affecting
5:19675672:C/T:1	CDH18	ENST00000542864		IntronicSNV	FALSE	not protein-affecting
5:178419014:C/T:1	GRM6	ENST00000231188	R192Q	Missense	FALSE	Functional Impact score not available
5:177970636:C/T:1	COL23A1	ENST00000390654		IntronicSNV	FALSE	not protein-affecting
5:170676077:C/T:1	RANBP17	ENST00000523189		IntronicSNV	FALSE	not protein-affecting
5:168160803:A/T:1	SLIT3	ENST00000519560		IntronicSNV	FALSE	not protein-affecting
5:167168686:G/C:1	TENM2	ENST00000518659		IntronicSNV	FALSE	not protein-affecting
5:166729821:C/T:1	TENM2	ENST00000518659		IntronicSNV	FALSE	not protein-affecting
5:16525393:G/T:1	RETREG1	ENST00000306320		IntronicSNV	FALSE	not protein-affecting
5:15928323:C/T:1	FBXL7	ENST00000504595	P151L	Missense	FALSE	Functional Impact score not available
5:156516128:G/A:1	HAVCR2	ENST00000307851		IntronicSNV	FALSE	not protein-affecting
5:134556596:G/T:1	CTC-203F4.1	ENST00000432382		IntronicSNV	FALSE	not protein-affecting
5:132895264:G/A:1	FSTL4	ENST00000265342		IntronicSNV	FALSE	not protein-affecting
5:129309342:T/A:1	CHSY3	ENST00000305031		IntronicSNV	FALSE	not protein-affecting
5:129036574:C/G:1	ADAMTS19	ENST00000274487		IntronicSNV	FALSE	not protein-affecting
5:127864878:T/A:1	FBN2	ENST00000508053		IntronicSNV	FALSE	not protein-affecting
5:118467405:A/G:1	DMXL1	ENST00000311085		IntronicSNV	FALSE	not protein-affecting
5:11180042:T/A:1	CTNND2	ENST00000304623		IntronicSNV	FALSE	not protein-affecting
5:111752634:G/A:1	EPB41L4A	ENST00000261486		IntronicSNV	FALSE	not protein-affecting
5:102216740:A/G:1	PAM	ENST00000304400		IntronicSNV	FALSE	not protein-affecting
4:9933570:C/A:1	SLC2A9	ENST00000264784		IntronicSNV	FALSE	not protein-affecting
4:9933569:T/A:1	SLC2A9	ENST00000264784		IntronicSNV	FALSE	not protein-affecting
4:94639268:A/C:1	GRID2	ENST00000282020		IntronicSNV	FALSE	not protein-affecting
4:94418883:C/T:1	GRID2	ENST00000282020		IntronicSNV	FALSE	not protein-affecting
4:93812715:T/-:1	GRID2	ENST00000282020		IntronicSNV	FALSE	not protein-affecting
4:93305720:A/T:1	GRID2	ENST00000282020		IntronicSNV	FALSE	not protein-affecting
4:93305716:T/C:1	GRID2	ENST00000282020		IntronicSNV	FALSE	not protein-affecting
4:93225093:A/C:1	AC112695.1	ENST00000504213		IntronicSNV	FALSE	not protein-affecting
4:90749550:G/A:1	SNCA	ENST00000394986		IntronicSNV	FALSE	not protein-affecting
4:89601009:G/T:1	HERC3	ENST00000402738		IntronicSNV	FALSE	not protein-affecting
4:81808564:C/A:1	CFAP299	ENST00000508675		IntronicSNV	FALSE	not protein-affecting
4:78718773:C/G:1	CNOT6L	ENST00000264903		IntronicSNV	FALSE	not protein-affecting
4:7470210:G/A:1	SORCS2	ENST00000507866		IntronicSNV	FALSE	not protein-affecting
4:70477434:G/T:1	UGT2A1	ENST00000457664		IntronicSNV	FALSE	not protein-affecting
4:69808057:C/A:1	UGT2A3	ENST00000251566		IntronicSNV	FALSE	not protein-affecting
4:643920:C/T:1	PDE6B	ENST00000496514		IntronicSNV	FALSE	not protein-affecting
4:55558893:G/A:1	KIT	ENST00000288135		IntronicSNV	FALSE	not protein-affecting
4:53771435:C/T:1	SCFD2	ENST00000401642		IntronicSNV	FALSE	not protein-affecting
4:5370037:A/G:1	STK32B	ENST00000282908		IntronicSNV	FALSE	not protein-affecting
4:5298447:T/A:1	STK32B	ENST00000282908		IntronicSNV	FALSE	not protein-affecting
4:529213:C/A:1	PIGG	ENST00000453061		IntronicSNV	FALSE	not protein-affecting
4:5168612:C/G:1	STK32B	ENST00000282908		IntronicSNV	FALSE	not protein-affecting
4:47651212:C/T:1	CORIN	ENST00000273857		IntronicSNV	FALSE	not protein-affecting
4:47172420:G/A:1	GABRB1	ENST00000295454		IntronicSNV	FALSE	not protein-affecting
4:47172418:A/G:1	GABRB1	ENST00000295454		IntronicSNV	FALSE	not protein-affecting
4:44430029:T/C:1	KCTD8	ENST00000360029		IntronicSNV	FALSE	not protein-affecting
4:21038394:C/T:1	KCNIP4	ENST00000382152		IntronicSNV	FALSE	not protein-affecting
4:186440841:C/A:1	PDLIM3	ENST00000284770		IntronicSNV	FALSE	not protein-affecting
4:185052387:C/T:1	ENPP6	ENST00000296741		IntronicSNV	FALSE	not protein-affecting
4:183649748:G/A:1	TENM3	ENST00000511685		IntronicSNV	FALSE	not protein-affecting
4:183614149:G/C:1	TENM3	ENST00000511685		IntronicSNV	FALSE	not protein-affecting
4:178659183:G/T:1	LINC01098	ENST00000507870		IntronicSNV	FALSE	not protein-affecting
4:17844749:G/C:1	NCAPG	ENST00000251496		IntronicSNV	FALSE	not protein-affecting
4:178353805:C/G:1	AGA	ENST00000264595		IntronicSNV	FALSE	not protein-affecting
4:177660088:T/C:1	VEGFC	ENST00000280193		IntronicSNV	FALSE	not protein-affecting
4:173445549:G/A:1	GALNTL6	ENST00000506823		IntronicSNV	FALSE	not protein-affecting
4:172832791:A/G:1	GALNTL6	ENST00000506823		IntronicSNV	FALSE	not protein-affecting
4:170928969:G/A:1	MFAP3L	ENST00000361618		IntronicSNV	FALSE	not protein-affecting
4:169390844:C/T:1	DDX60L	ENST00000260184		IntronicSNV	FALSE	not protein-affecting
4:168037749:A/G:1	SPOCK3	ENST00000357154		IntronicSNV	FALSE	not protein-affecting
4:16798481:G/A:1	LDB2	ENST00000304523		IntronicSNV	FALSE	not protein-affecting
4:166172139:A/C:1	KLHL2	ENST00000514860		IntronicSNV	FALSE	not protein-affecting
4:165007176:G/T:1	2001-03-01	ENST00000503008		IntronicSNV	FALSE	not protein-affecting
4:164956134:T/A:1	2001-03-01	ENST00000503008		IntronicSNV	FALSE	not protein-affecting
4:164532755:G/T:1	2001-03-01	ENST00000503008		IntronicSNV	FALSE	not protein-affecting
4:163030873:G/C:1	FSTL5	ENST00000306100		IntronicSNV	FALSE	not protein-affecting
4:162751998:A/G:1	FSTL5	ENST00000306100		IntronicSNV	FALSE	not protein-affecting
4:162598161:A/G:1	FSTL5	ENST00000306100		IntronicSNV	FALSE	not protein-affecting
4:160213972:T/G:1	RAPGEF2	ENST00000264431		IntronicSNV	FALSE	not protein-affecting
4:151341445:A/G:1	LRBA	ENST00000357115		IntronicSNV	FALSE	not protein-affecting
4:151119523:C/T:1	DCLK2	ENST00000302176		IntronicSNV	FALSE	not protein-affecting
4:151096196:T/A:1	DCLK2	ENST00000302176		IntronicSNV	FALSE	not protein-affecting
4:147180236:G/A:1	SLC10A7	ENST00000335472		IntronicSNV	FALSE	not protein-affecting
4:146620805:T/C:1	C4orf51	ENST00000438731		IntronicSNV	FALSE	not protein-affecting
4:146058157:G/C:1	OTUD4	ENST00000454497		3-UTRSNV	FALSE	not protein-affecting
4:140701781:T/C:1	MAML3	ENST00000509479		IntronicSNV	FALSE	not protein-affecting
4:133360482:C/T:1	AC114741.1	ENST00000504357		IntronicSNV	FALSE	not protein-affecting
4:128733000:TTTTTAAGAG/-:1	HSPA4L	ENST00000296464		IntronicBlockSubstitution	FALSE	not protein-affecting
4:122293413:C/T:1	QRFPR	ENST00000394427		IntronicSNV	FALSE	not protein-affecting
4:114421170:G/A:1	CAMK2D	ENST00000342666		IntronicSNV	FALSE	not protein-affecting
4:114030305:A/T:1	ANK2	ENST00000357077		IntronicSNV	FALSE	not protein-affecting
4:114024454:A/T:1	ANK2	ENST00000357077		IntronicSNV	FALSE	not protein-affecting
4:113095849:G/A:1	FAM241A	ENST00000309733		IntronicSNV	FALSE	not protein-affecting
4:107052639:G/A:1	TBCK	ENST00000273980		IntronicSNV	FALSE	not protein-affecting
4:102248234:A/T:1	PPP3CA	ENST00000394854		IntronicSNV	FALSE	not protein-affecting
4:100527046:A/G:1	MTTP	ENST00000457717		IntronicSNV	FALSE	not protein-affecting
3:99459906:G/A:1	COL8A1	ENST00000261037		IntronicSNV	FALSE	not protein-affecting
3:97513442:TC/-:1	ARL6	ENST00000463745		IntronicBlockSubstitution	FALSE	not protein-affecting
3:85920823:G/A:1	CADM2	ENST00000405615		IntronicSNV	FALSE	not protein-affecting
3:85800883:T/A:1	CADM2	ENST00000405615		IntronicSNV	FALSE	not protein-affecting
3:79761171:G/A:1	ROBO1	ENST00000464233		IntronicSNV	FALSE	not protein-affecting
3:79450801:C/T:1	ROBO1	ENST00000464233		IntronicSNV	FALSE	not protein-affecting
3:79303103:G/A:1	ROBO1	ENST00000464233		IntronicSNV	FALSE	not protein-affecting
3:79142539:T/A:1	ROBO1	ENST00000464233		IntronicSNV	FALSE	not protein-affecting
3:77688080:C/T:1	ROBO2	ENST00000487694		IntronicSNV	FALSE	not protein-affecting
3:77648155:G/A:1	ROBO2	ENST00000487694		IntronicSNV	FALSE	not protein-affecting
3:76706829:A/T:1	ROBO2	ENST00000487694		IntronicSNV	FALSE	not protein-affecting
3:76627391:A/T:1	ROBO2	ENST00000487694		IntronicSNV	FALSE	not protein-affecting
3:76465578:G/T:1	ROBO2	ENST00000487694		IntronicSNV	FALSE	not protein-affecting
3:74521421:G/T:1	CNTN3	ENST00000263665		IntronicSNV	FALSE	not protein-affecting
3:74521420:T/A:1	CNTN3	ENST00000263665		IntronicSNV	FALSE	not protein-affecting
3:74521419:T/C:1	CNTN3	ENST00000263665		IntronicSNV	FALSE	not protein-affecting
3:71289990:C/G:1	FOXP1	ENST00000318789		IntronicSNV	FALSE	not protein-affecting
3:6927801:T/G:1	GRM7	ENST00000357716		IntronicSNV	FALSE	not protein-affecting
3:6927797:G/T:1	GRM7	ENST00000357716		IntronicSNV	FALSE	not protein-affecting
3:68928766:G/T:1	FAM19A4	ENST00000295569		IntronicSNV	FALSE	not protein-affecting
3:62075158:G/A:1	PTPRG	ENST00000474889		IntronicSNV	FALSE	not protein-affecting
3:56179600:C/T:1	ERC2	ENST00000288221		IntronicSNV	FALSE	not protein-affecting
3:55736947:G/A:1	ERC2	ENST00000288221		IntronicSNV	FALSE	not protein-affecting
3:55619009:C/T:1	ERC2	ENST00000288221		IntronicSNV	FALSE	not protein-affecting
3:54855570:C/T:1	CACNA2D3	ENST00000474759		IntronicSNV	FALSE	not protein-affecting
3:54855569:G/T:1	CACNA2D3	ENST00000474759		IntronicSNV	FALSE	not protein-affecting
3:54710490:C/T:1	CACNA2D3	ENST00000474759		IntronicSNV	FALSE	not protein-affecting
3:54604662:T/G:1	CACNA2D3	ENST00000474759		IntronicSNV	FALSE	not protein-affecting
3:54515194:G/A:1	CACNA2D3	ENST00000474759		IntronicSNV	FALSE	not protein-affecting
3:51382629:G/A:1	DOCK3	ENST00000266037		IntronicSNV	FALSE	not protein-affecting
3:46816814:T/C:1	PRSS50	ENST00000460241		IntronicSNV	FALSE	not protein-affecting
3:46244361:G/A:1	CCR1	ENST00000296140		3-UTRSNV	FALSE	not protein-affecting
3:375587:A/T:1	CHL1	ENST00000256509		IntronicSNV	FALSE	not protein-affecting
3:37207296:G/A:1	LRRFIP2	ENST00000421307		IntronicSNV	FALSE	not protein-affecting
3:33722566:G/A:1	CLASP2	ENST00000468888		IntronicSNV	FALSE	not protein-affecting
3:31918886:T/G:1	OSBPL10	ENST00000396556		IntronicSNV	FALSE	not protein-affecting
3:30934451:C/T:1	GADL1	ENST00000282538		IntronicSNV	FALSE	not protein-affecting
3:29558812:T/A:1	RBMS3	ENST00000383767		IntronicSNV	FALSE	not protein-affecting
3:29539319:C/T:1	RBMS3	ENST00000383767		IntronicSNV	FALSE	not protein-affecting
3:2939862:G/A:1	CNTN4	ENST00000397461		IntronicSNV	FALSE	not protein-affecting
3:2891697:G/A:1	CNTN4	ENST00000397461		IntronicSNV	FALSE	not protein-affecting
3:2744444:C/T:1	CNTN4	ENST00000397461		IntronicSNV	FALSE	not protein-affecting
3:2500418:T/A:1	CNTN4	ENST00000397461		IntronicSNV	FALSE	not protein-affecting
3:24342637:A/C:1	THRB	ENST00000396671		IntronicSNV	FALSE	not protein-affecting
3:21689539:G/A:1	ZNF385D	ENST00000281523		IntronicSNV	FALSE	not protein-affecting
3:196736865:G/A:1	MELTF	ENST00000296350		IntronicSNV	FALSE	not protein-affecting
3:196127339:G/A:1	UBXN7	ENST00000296328		IntronicSNV	FALSE	not protein-affecting
3:195928180:G/A:1	ZDHHC19	ENST00000296326		IntronicSNV	FALSE	not protein-affecting
3:194927651:A/G:1	XXYLT1	ENST00000310380		IntronicSNV	FALSE	not protein-affecting
3:194831402:A/G:1	XXYLT1	ENST00000310380		IntronicSNV	FALSE	not protein-affecting
3:193140947:A/G:1	ATP13A4	ENST00000342695		IntronicSNV	FALSE	not protein-affecting
3:188342554:C/T:1	LPP	ENST00000312675		IntronicSNV	FALSE	not protein-affecting
3:184122191:C/T:1	LINC02054	ENST00000419960		IntronicSNV	FALSE	not protein-affecting
3:180342074:C/T:1	CCDC39	ENST00000442201		IntronicSNV	FALSE	not protein-affecting
3:17488190:G/A:1	TBC1D5	ENST00000446818		IntronicSNV	FALSE	not protein-affecting
3:172665000:A/G:1	SPATA16	ENST00000351008		IntronicSNV	FALSE	not protein-affecting
3:167167345:C/T:1	SERPINI2	ENST00000476257		IntronicSNV	FALSE	not protein-affecting
3:166986657:G/A:1	ZBBX	ENST00000455345		IntronicSNV	FALSE	not protein-affecting
3:159093291:C/T:1	IQCJ-SCHIP1	ENST00000485419		IntronicSNV	FALSE	not protein-affecting
3:157084422:G/T:1	VEPH1	ENST00000362010		IntronicSNV	FALSE	not protein-affecting
3:154873052:G/A:1	MME	ENST00000460393		IntronicSNV	FALSE	not protein-affecting
3:143420081:C/G:1	SLC9A9	ENST00000316549		IntronicSNV	FALSE	not protein-affecting
3:143343060:T/C:1	SLC9A9	ENST00000316549		IntronicSNV	FALSE	not protein-affecting
3:140857105:T/A:1	SPSB4	ENST00000310546		IntronicSNV	FALSE	not protein-affecting
3:139854366:G/A:1	CLSTN2	ENST00000458420		IntronicSNV	FALSE	not protein-affecting
3:13889351:G/A:1	WNT7A	ENST00000285018		IntronicSNV	FALSE	not protein-affecting
3:138483562:T/G:1	PIK3CB	ENST00000477593		IntronicSNV	FALSE	not protein-affecting
3:134662822:C/T:1	EPHB1	ENST00000398015		IntronicSNV	FALSE	not protein-affecting
3:133522518:C/T:1	SRPRB	ENST00000466490		IntronicSNV	FALSE	not protein-affecting
3:133522516:T/C:1	SRPRB	ENST00000466490		IntronicSNV	FALSE	not protein-affecting
3:131656510:T/A:1	CPNE4	ENST00000512055		IntronicSNV	FALSE	not protein-affecting
3:130189738:G/A:1	COL6A5	ENST00000265379	E2501K	Missense	FALSE	Functional Impact score not available
3:130156982:C/T:1	COL6A5	ENST00000265379		IntronicSNV	FALSE	not protein-affecting
3:130138984:A/G:1	COL6A5	ENST00000265379		IntronicSNV	FALSE	not protein-affecting
3:130138982:G/A:1	COL6A5	ENST00000265379		IntronicSNV	FALSE	not protein-affecting
3:129572788:C/A:1	TMCC1	ENST00000393238		IntronicSNV	FALSE	not protein-affecting
3:129265002:G/A:1	H1FOO	ENST00000324382		IntronicSNV	FALSE	not protein-affecting
3:129264965:C/T:1	H1FOO	ENST00000324382		IntronicSNV	FALSE	not protein-affecting
3:127303397:G/A:1	TPRA1	ENST00000355552		IntronicSNV	FALSE	not protein-affecting
3:123112709:C/T:1	ADCY5	ENST00000462833		IntronicSNV	FALSE	not protein-affecting
3:121051370:G/A:1	STXBP5L	ENST00000273666		IntronicSNV	FALSE	not protein-affecting
3:1210217:C/T:1	CNTN6	ENST00000446702		IntronicSNV	FALSE	not protein-affecting
3:120949738:C/T:1	STXBP5L	ENST00000273666		IntronicSNV	FALSE	not protein-affecting
3:108352709:G/A:1	DZIP3	ENST00000361582		IntronicSNV	FALSE	not protein-affecting
3:107370603:T/A:1	BBX	ENST00000325805		IntronicSNV	FALSE	not protein-affecting
3:105555427:G/A:1	CBLB	ENST00000264122		IntronicSNV	FALSE	not protein-affecting
3:105526462:T/A:1	CBLB	ENST00000264122		IntronicSNV	FALSE	not protein-affecting
3:101147594:G/C:1	SENP7	ENST00000394095		IntronicSNV	FALSE	not protein-affecting
2:99743324:C/T:1	TSGA10	ENST00000393483		IntronicSNV	FALSE	not protein-affecting
2:9467714:C/G:1	ASAP2	ENST00000281419		IntronicSNV	FALSE	not protein-affecting
2:79913252:T/A:1	CTNNA2	ENST00000466387		IntronicSNV	FALSE	not protein-affecting
2:77674363:G/A:1	LRRTM4	ENST00000409093		IntronicSNV	FALSE	not protein-affecting
2:77320707:C/T:1	LRRTM4	ENST00000409093		IntronicSNV	FALSE	not protein-affecting
2:77011833:T/G:1	LRRTM4	ENST00000409093		IntronicSNV	FALSE	not protein-affecting
2:73679106:C/T:1	ALMS1	ENST00000264448	R1817*	Nonsense	FALSE	Functional Impact score not available
2:68434870:C/A:1	PPP3R1	ENST00000234310		IntronicSNV	FALSE	not protein-affecting
2:64158426:G/A:1	VPS54	ENST00000272322		IntronicSNV	FALSE	not protein-affecting
2:63785676:A/G:1	WDPCP	ENST00000272321		IntronicSNV	FALSE	not protein-affecting
2:63089361:G/A:1	EHBP1	ENST00000263991		IntronicSNV	FALSE	not protein-affecting
2:61600203:G/A:1	USP34	ENST00000398571		IntronicSNV	FALSE	not protein-affecting
2:58162605:T/A:1	VRK2	ENST00000435505		IntronicSNV	FALSE	not protein-affecting
2:55642655:T/C:1	CCDC88A	ENST00000336838		IntronicSNV	FALSE	not protein-affecting
2:51003793:T/C:1	NRXN1	ENST00000404971		IntronicSNV	FALSE	not protein-affecting
2:51003791:C/T:1	NRXN1	ENST00000404971		IntronicSNV	FALSE	not protein-affecting
2:50560971:G/T:1	NRXN1	ENST00000404971		IntronicSNV	FALSE	not protein-affecting
2:50524674:T/A:1	NRXN1	ENST00000404971		IntronicSNV	FALSE	not protein-affecting
2:49308563:A/G:1	FSHR	ENST00000406846		IntronicSNV	FALSE	not protein-affecting
2:39199052:G/A:1	ARHGEF33	ENST00000409978		IntronicSNV	FALSE	not protein-affecting
2:32725117:T/A:1	BIRC6	ENST00000421745	M2991K	Missense	FALSE	Functional Impact score not available
2:27704321:T/C:1	IFT172	ENST00000260570		IntronicSNV	FALSE	not protein-affecting
2:26923592:T/C:1	KCNK3	ENST00000302909		IntronicSNV	FALSE	not protein-affecting
2:25180720:C/A:1	DNAJC27	ENST00000264711	G122*	Nonsense	FALSE	Functional Impact score not available
2:24241963:C/T:1	MFSD2B	ENST00000406420		IntronicSNV	FALSE	not protein-affecting
2:23885435:C/T:1	KLHL29	ENST00000486442		IntronicSNV	FALSE	not protein-affecting
2:238245536:A/G:1	COL6A3	ENST00000295550		IntronicSNV	FALSE	not protein-affecting
2:234113491:A/C:1	INPP5D	ENST00000359570		IntronicSNV	FALSE	not protein-affecting
2:233850222:G/T:1	NGEF	ENST00000264051		IntronicSNV	FALSE	not protein-affecting
2:233431545:G/A:1	EIF4E2	ENST00000258416	A128T	Missense	FALSE	Functional Impact score not available
2:230547336:G/A:1	DNER	ENST00000341772		IntronicSNV	FALSE	not protein-affecting
2:220501927:T/G:1	SLC4A3	ENST00000373762		IntronicSNV	FALSE	not protein-affecting
2:217185402:T/C:1	2004-03-01	ENST00000273067		IntronicSNV	FALSE	not protein-affecting
2:216907762:G/A:1	PECR	ENST00000265322		IntronicSNV	FALSE	not protein-affecting
2:215372761:C/T:1	VWC2L	ENST00000312504		IntronicSNV	FALSE	not protein-affecting
2:213234597:G/A:1	ERBB4	ENST00000342788		IntronicSNV	FALSE	not protein-affecting
2:211339459:A/T:1	LANCL1	ENST00000443314		IntronicSNV	FALSE	not protein-affecting
2:209343563:G/A:1	PTH2R	ENST00000272847		IntronicSNV	FALSE	not protein-affecting
2:197236776:C/T:1	HECW2	ENST00000260983		IntronicSNV	FALSE	not protein-affecting
2:191801028:C/G:1	GLS	ENST00000320717		IntronicSNV	FALSE	not protein-affecting
2:185669583:C/T:1	ZNF804A	ENST00000302277		IntronicSNV	FALSE	not protein-affecting
2:182961473:C/T:1	PPP1R1C	ENST00000409137		IntronicSNV	FALSE	not protein-affecting
2:180063018:C/T:1	SESTD1	ENST00000428443		IntronicSNV	FALSE	not protein-affecting
2:178547412:G/A:1	PDE11A	ENST00000286063		IntronicSNV	FALSE	not protein-affecting
2:175692256:G/T:1	CHN1	ENST00000409900		IntronicSNV	FALSE	not protein-affecting
2:172667531:A/G:1	SLC25A12	ENST00000422440		IntronicSNV	FALSE	not protein-affecting
2:171896468:A/T:1	TLK1	ENST00000431350		IntronicSNV	FALSE	not protein-affecting
2:170004163:A/G:1	LRP2	ENST00000263816		IntronicSNV	FALSE	not protein-affecting
2:169681271:A/G:1	NOSTRIN	ENST00000444448		IntronicSNV	FALSE	not protein-affecting
2:1670841:C/T:1	PXDN	ENST00000252804		IntronicSNV	FALSE	not protein-affecting
2:1652854:G/A:1	PXDN	ENST00000252804	R900W	Missense	FALSE	Functional Impact score not available
2:163648631:C/T:1	KCNH7	ENST00000332142		IntronicSNV	FALSE	not protein-affecting
2:161314337:T/C:1	RBMS1	ENST00000348849		IntronicSNV	FALSE	not protein-affecting
2:161135491:A/T:1	RBMS1	ENST00000348849		IntronicSNV	FALSE	not protein-affecting
2:159051774:C/T:1	CCDC148	ENST00000283233		IntronicSNV	FALSE	not protein-affecting
2:158273492:T/A:1	CYTIP	ENST00000264192		IntronicSNV	FALSE	not protein-affecting
2:158138528:G/A:1	GALNT5	ENST00000259056		IntronicSNV	FALSE	not protein-affecting
2:157370141:G/A:1	GPD2	ENST00000310454		IntronicSNV	FALSE	not protein-affecting
2:152576827:A/G:1	NEB	ENST00000397345		IntronicSNV	FALSE	not protein-affecting
2:142793563:T/A:1	LRP1B	ENST00000389484		IntronicSNV	FALSE	not protein-affecting
2:142788904:T/A:1	LRP1B	ENST00000389484		IntronicSNV	FALSE	not protein-affecting
2:142699064:C/A:1	LRP1B	ENST00000389484		IntronicSNV	FALSE	not protein-affecting
2:141921918:C/T:1	LRP1B	ENST00000389484		IntronicSNV	FALSE	not protein-affecting
2:141669240:T/C:1	LRP1B	ENST00000389484		IntronicSNV	FALSE	not protein-affecting
2:141271503:A/G:1	LRP1B	ENST00000389484		IntronicSNV	FALSE	not protein-affecting
2:138084685:T/A:1	THSD7B	ENST00000272643		IntronicSNV	FALSE	not protein-affecting
2:137742634:C/T:1	THSD7B	ENST00000272643		IntronicSNV	FALSE	not protein-affecting
2:1358086:C/T:1	SNTG2	ENST00000308624		IntronicSNV	FALSE	not protein-affecting
2:128144980:A/G:1	MAP3K2	ENST00000409947		IntronicSNV	FALSE	not protein-affecting
2:125640262:A/T:1	CNTNAP5	ENST00000431078		IntronicSNV	FALSE	not protein-affecting
2:125335575:T/C:1	CNTNAP5	ENST00000431078		IntronicSNV	FALSE	not protein-affecting
2:11805174:T/C:1	NTSR2	ENST00000306928		IntronicSNV	FALSE	not protein-affecting
2:116420577:C/T:1	DPP10	ENST00000393147		IntronicSNV	FALSE	not protein-affecting
2:11409566:G/A:1	ROCK2	ENST00000315872		IntronicSNV	FALSE	not protein-affecting
2:109951244:T/C:1	SH3RF3	ENST00000309415		IntronicSNV	FALSE	not protein-affecting
2:109786757:T/C:1	SH3RF3	ENST00000309415		IntronicSNV	FALSE	not protein-affecting
2:109474565:C/T:1	CCDC138	ENST00000295124		IntronicSNV	FALSE	not protein-affecting
2:103042860:C/T:1	IL18RAP	ENST00000264260		IntronicSNV	FALSE	not protein-affecting
2:101758524:C/G:1	TBC1D8	ENST00000376840		IntronicSNV	FALSE	not protein-affecting
2:100361208:G/A:1	AFF3	ENST00000356421		IntronicSNV	FALSE	not protein-affecting
2:100239424:C/T:1	AFF3	ENST00000356421		IntronicSNV	FALSE	not protein-affecting
22:46147643:A/T:1	ATXN10	ENST00000252934		IntronicSNV	FALSE	not protein-affecting
22:45714841:C/T:1	FAM118A	ENST00000216214		IntronicSNV	FALSE	not protein-affecting
22:44539216:G/A:1	PARVB	ENST00000406477		IntronicSNV	FALSE	not protein-affecting
22:43715227:G/C:1	SCUBE1	ENST00000360835		IntronicSNV	FALSE	not protein-affecting
22:41021639:G/A:1	MRTFA	ENST00000355630		IntronicSNV	FALSE	not protein-affecting
22:39386123:C/A:1	APOBEC3B	ENST00000333467		IntronicSNV	FALSE	not protein-affecting
22:37196880:C/T:1	PVALB	ENST00000216200		3-UTRSNV	FALSE	not protein-affecting
22:30020586:A/G:1	NF2	ENST00000338641		IntronicSNV	FALSE	not protein-affecting
22:28415248:T/A:1	TTC28	ENST00000397906		IntronicSNV	FALSE	not protein-affecting
22:26691555:A/G:1	SEZ6L	ENST00000248933		IntronicSNV	FALSE	not protein-affecting
22:17288788:C/T:1	XKR3	ENST00000331428	R59Q	Missense	FALSE	Functional Impact score not available
21:42004756:C/T:1	DSCAM	ENST00000400454		IntronicSNV	FALSE	not protein-affecting
21:41667243:G/A:1	DSCAM	ENST00000400454		IntronicSNV	FALSE	not protein-affecting
21:41125856:T/G:1	IGSF5	ENST00000380588		IntronicSNV	FALSE	not protein-affecting
21:39521242:A/G:1	DSCR8	ENST00000357704		IntronicSNV	FALSE	not protein-affecting
21:32817349:A/G:1	TIAM1	ENST00000286827		IntronicSNV	FALSE	not protein-affecting
21:32554617:C/A:1	TIAM1	ENST00000286827		IntronicSNV	FALSE	not protein-affecting
21:27871202:C/T:1	CYYR1	ENST00000299340		IntronicSNV	FALSE	not protein-affecting
21:22379602:C/T:1	NCAM2	ENST00000400546		IntronicSNV	FALSE	not protein-affecting
21:15863875:C/T:1	SAMSN1	ENST00000400566		IntronicSNV	FALSE	not protein-affecting
20:60819486:G/A:1	OSBPL2	ENST00000313733		IntronicSNV	FALSE	not protein-affecting
20:53258078:T/C:1	DOK5	ENST00000262593		IntronicSNV	FALSE	not protein-affecting
20:46388329:G/A:1	SULF2	ENST00000359930		IntronicSNV	FALSE	not protein-affecting
20:46291454:C/T:1	SULF2	ENST00000359930		IntronicSNV	FALSE	not protein-affecting
20:45704022:C/G:1	EYA2	ENST00000327619		IntronicSNV	FALSE	not protein-affecting
20:44481835:T/C:1	ACOT8	ENST00000217455		IntronicSNV	FALSE	not protein-affecting
20:43392708:T/C:1	RIMS4	ENST00000541604		IntronicSNV	FALSE	not protein-affecting
20:43392707:T/C:1	RIMS4	ENST00000541604		IntronicSNV	FALSE	not protein-affecting
20:42613038:A/G:1	TOX2	ENST00000341197		IntronicSNV	FALSE	not protein-affecting
20:40819743:A/G:1	PTPRT	ENST00000373187		IntronicSNV	FALSE	not protein-affecting
20:39701071:A/G:1	TOP1	ENST00000361337		IntronicSNV	FALSE	not protein-affecting
20:33146398:C/T:1	MAP1LC3A	ENST00000374837		IntronicSNV	FALSE	not protein-affecting
20:29622791:C/T:1	FRG1BP	ENST00000278882		IntronicSNV	FALSE	not protein-affecting
20:29622785:G/T:1	FRG1BP	ENST00000278882		IntronicSNV	FALSE	not protein-affecting
20:29622781:G/A:1	FRG1BP	ENST00000278882		IntronicSNV	FALSE	not protein-affecting
20:26061832:A/C:1	FAM182A	ENST00000376398	R62R	Synonymous	FALSE	polymorphism
20:18269203:T/A:1	ZNF133	ENST00000377671		5-UTRSNV	FALSE	not protein-affecting
20:17639867:C/T:1	RRBP1	ENST00000377807		IntronicSNV	FALSE	not protein-affecting
20:14935465:A/T:1	MACROD2	ENST00000217246		IntronicSNV	FALSE	not protein-affecting
20:14935460:A/T:1	MACROD2	ENST00000217246		IntronicSNV	FALSE	not protein-affecting
1:98138411:T/C:1	DPYD	ENST00000370192		IntronicSNV	FALSE	not protein-affecting
1:92268768:G/C:1	TGFBR3	ENST00000212355		IntronicSNV	FALSE	not protein-affecting
1:75932361:A/G:1	SLC44A5	ENST00000370855		IntronicSNV	FALSE	not protein-affecting
1:75880001:T/C:1	SLC44A5	ENST00000370855		IntronicSNV	FALSE	not protein-affecting
1:72612477:T/C:1	NEGR1	ENST00000357731		IntronicSNV	FALSE	not protein-affecting
1:71471102:G/A:1	PTGER3	ENST00000356595		IntronicSNV	FALSE	not protein-affecting
1:70629950:G/A:1	LRRC40	ENST00000370952		IntronicSNV	FALSE	not protein-affecting
1:6900423:G/A:1	CAMTA1	ENST00000303635		IntronicSNV	FALSE	not protein-affecting
1:66408780:A/G:1	PDE4B	ENST00000329654		IntronicSNV	FALSE	not protein-affecting
1:6623967:C/T:1	TAS1R1	ENST00000333172		IntronicSNV	FALSE	not protein-affecting
1:65777761:T/C:1	DNAJC6	ENST00000395325		IntronicSNV	FALSE	not protein-affecting
1:63925158:C/A:1	ITGB3BP	ENST00000371092		IntronicSNV	FALSE	not protein-affecting
1:63137099:A/G:1	DOCK7	ENST00000340370		IntronicSNV	FALSE	not protein-affecting
1:6219363:G/A:1	CHD5	ENST00000262450		IntronicSNV	FALSE	not protein-affecting
1:58156092:T/C:1	DAB1	ENST00000371236		IntronicSNV	FALSE	not protein-affecting
1:57549500:A/G:1	DAB1	ENST00000371236		IntronicSNV	FALSE	not protein-affecting
1:52209188:A/G:1	OSBPL9	ENST00000447887		IntronicSNV	FALSE	not protein-affecting
1:51791414:C/G:1	TTC39A	ENST00000413473		IntronicSNV	FALSE	not protein-affecting
1:50910008:A/G:1	FAF1	ENST00000396153		IntronicSNV	FALSE	not protein-affecting
1:50640354:T/C:1	ELAVL4	ENST00000357083		IntronicSNV	FALSE	not protein-affecting
1:50328783:C/A:1	AGBL4	ENST00000371839		IntronicSNV	FALSE	not protein-affecting
1:50008001:C/A:1	AGBL4	ENST00000371839		IntronicSNV	FALSE	not protein-affecting
1:45542215:T/G:1	ZSWIM5	ENST00000359600		IntronicSNV	FALSE	not protein-affecting
1:43407737:G/A:1	SLC2A1	ENST00000426263		IntronicSNV	FALSE	not protein-affecting
1:27784322:T/C:1	WASF2	ENST00000430629		IntronicSNV	FALSE	not protein-affecting
1:248166743:C/T:1	OR2L13	ENST00000366478		IntronicSNV	FALSE	not protein-affecting
1:247201330:A/G:1	ZNF670	ENST00000366503	Y197Y	Synonymous	FALSE	not protein-affecting
1:247015698:C/A:1	AHCTF1	ENST00000326225		IntronicSNV	FALSE	not protein-affecting
1:246494097:A/C:1	SMYD3	ENST00000388985		IntronicSNV	FALSE	not protein-affecting
1:245715069:G/A:1	KIF26B	ENST00000407071		IntronicSNV	FALSE	not protein-affecting
1:243710320:G/A:1	AKT3	ENST00000366539		IntronicSNV	FALSE	not protein-affecting
1:243601447:G/A:1	SDCCAG8	ENST00000366541		IntronicSNV	FALSE	not protein-affecting
1:243295216:T/C:1	CEP170	ENST00000366542		IntronicSNV	FALSE	not protein-affecting
1:242568138:G/T:1	PLD5	ENST00000536534		IntronicSNV	FALSE	not protein-affecting
1:237277368:G/A:1	RYR2	ENST00000366574		IntronicSNV	FALSE	not protein-affecting
1:228227374:G/A:1	WNT3A	ENST00000284523		IntronicSNV	FALSE	not protein-affecting
1:226351007:A/C:1	ACBD3	ENST00000366812		IntronicSNV	FALSE	not protein-affecting
1:21783886:T/C:1	NBPF3	ENST00000318249		IntronicSNV	FALSE	not protein-affecting
1:215856097:A/T:1	USH2A	ENST00000307340		IntronicSNV	FALSE	not protein-affecting
1:211048082:C/A:1	KCNH1	ENST00000271751		IntronicSNV	FALSE	not protein-affecting
1:202234261:T/C:1	LGR6	ENST00000367278		IntronicSNV	FALSE	not protein-affecting
1:201725559:G/A:1	NAV1	ENST00000367296		IntronicSNV	FALSE	not protein-affecting
1:201297284:C/T:1	PKP1	ENST00000263946		IntronicSNV	FALSE	not protein-affecting
1:197444281:T/C:1	CRB1	ENST00000367400		IntronicSNV	FALSE	not protein-affecting
1:196954508:T/C:1	CFHR5	ENST00000256785		IntronicSNV	FALSE	not protein-affecting
1:19166953:G/A:1	TAS1R2	ENST00000375371	R554W	Missense	FALSE	Functional Impact score not available
1:190321240:C/G:1	BRINP3	ENST00000367462		IntronicSNV	FALSE	not protein-affecting
1:186803511:G/T:1	PLA2G4A	ENST00000367466		IntronicSNV	FALSE	not protein-affecting
1:184821166:G/A:1	FAM129A	ENST00000367511		IntronicSNV	FALSE	not protein-affecting
1:184517391:T/A:1	C1orf21	ENST00000235307		IntronicSNV	FALSE	not protein-affecting
1:177118318:G/A:1	ASTN1	ENST00000361833		IntronicSNV	FALSE	not protein-affecting
1:176756394:G/T:1	PAPPA2	ENST00000367662		IntronicSNV	FALSE	not protein-affecting
1:176044646:G/C:1	COP1	ENST00000367669		IntronicSNV	FALSE	not protein-affecting
1:175449794:T/C:1	TNR	ENST00000367674		IntronicSNV	FALSE	not protein-affecting
1:173750191:T/G:1	KLHL20	ENST00000209884		IntronicSNV	FALSE	not protein-affecting
1:167660628:G/A:1	RCSD1	ENST00000367854		IntronicSNV	FALSE	not protein-affecting
1:16358168:C/T:1	CLCNKA	ENST00000331433		IntronicSNV	FALSE	not protein-affecting
1:161246505:G/A:1	PCP4L1	ENST00000504449		IntronicSNV	FALSE	not protein-affecting
1:159006933:G/A:1	IFI16	ENST00000368131		IntronicSNV	FALSE	not protein-affecting
1:158325799:C/T:1	CD1E	ENST00000368167	R270*	Nonsense	FALSE	Functional Impact score not available
1:145557762:G/A:1	ANKRD35	ENST00000355594		IntronicSNV	FALSE	not protein-affecting
1:12921503:C/T:1	PRAMEF2	ENST00000240189	P432S	Missense	FALSE	Functional Impact score not available
1:12856014:C/T:1	PRAMEF1	ENST00000332296	P432S	Missense	FALSE	Functional Impact score not available
1:12020274:G/A:1	PLOD1	ENST00000196061		IntronicSNV	FALSE	not protein-affecting
1:115032389:A/T:1	TRIM33	ENST00000358465		IntronicSNV	FALSE	not protein-affecting
1:112999481:A/G:1	CTTNBP2NL	ENST00000271277	N456S	Missense	FALSE	Functional Impact score not available
1:112162578:C/T:1	RAP1A	ENST00000369709		IntronicSNV	FALSE	not protein-affecting
19:604688:C/T:1	HCN2	ENST00000251287		IntronicSNV	FALSE	not protein-affecting
19:58549515:G/A:1	ZSCAN1	ENST00000282326	R104Q	Missense	FALSE	Functional Impact score not available
19:56618829:C/T:1	ZNF787	ENST00000270459		IntronicSNV	FALSE	not protein-affecting
19:56511465:T/C:1	NLRP5	ENST00000390649		IntronicSNV	FALSE	not protein-affecting
19:56412144:A/C:1	NLRP13	ENST00000342929		IntronicSNV	FALSE	not protein-affecting
19:55666508:G/A:1	TNNI3	ENST00000344887		IntronicSNV	FALSE	not protein-affecting
19:55386488:G/A:1	FCAR	ENST00000355524		IntronicSNV	FALSE	not protein-affecting
19:52517231:C/T:1	ZNF614	ENST00000270649		3-UTRSNV	FALSE	not protein-affecting
19:52252391:G/A:1	FPR1	ENST00000595042		IntronicSNV	FALSE	not protein-affecting
19:46358956:A/G:1	SYMPK	ENST00000245934		IntronicSNV	FALSE	not protein-affecting
19:45282882:C/T:1	CBLC	ENST00000270279		IntronicSNV	FALSE	not protein-affecting
19:43519584:T/C:1	PSG11	ENST00000401740		IntronicSNV	FALSE	not protein-affecting
19:40520769:G/T:1	ZNF546	ENST00000347077	G531V	Missense	FALSE	Functional Impact score not available
19:39027692:A/T:1	RYR1	ENST00000359596		IntronicSNV	FALSE	not protein-affecting
19:38087831:G/A:1	ZNF540	ENST00000592533		IntronicSNV	FALSE	not protein-affecting
19:37241418:C/T:1	ZNF850	ENST00000591344	C175Y	Missense	FALSE	Functional Impact score not available
19:36386436:G/C:1	NFKBID	ENST00000396901		IntronicSNV	FALSE	not protein-affecting
19:31768945:G/A:1	TSHZ3	ENST00000240587	P585L	Missense	FALSE	Functional Impact score not available
19:2825016:T/G:1	ZNF554	ENST00000317243		IntronicSNV	FALSE	not protein-affecting
19:22587089:G/T:1	ZNF98	ENST00000357774		IntronicSNV	FALSE	not protein-affecting
19:22183587:T/A:1	ZNF208	ENST00000397126		IntronicSNV	FALSE	not protein-affecting
19:21297354:C/T:1	ZNF714	ENST00000596143		IntronicSNV	FALSE	not protein-affecting
19:18855338:A/G:1	CRTC1	ENST00000338797		IntronicSNV	FALSE	not protein-affecting
19:14704029:C/A:1	CLEC17A	ENST00000417570		IntronicSNV	FALSE	not protein-affecting
19:13178702:C/T:1	NFIX	ENST00000397661		IntronicSNV	FALSE	not protein-affecting
19:11554502:G/T:1	PRKCSH	ENST00000252455		IntronicSNV	FALSE	not protein-affecting
18:9571850:T/C:1	PPP4R1	ENST00000400556		IntronicSNV	FALSE	not protein-affecting
18:9343083:A/C:1	TWSG1	ENST00000262120		IntronicSNV	FALSE	not protein-affecting
18:9168111:G/A:1	ANKRD12	ENST00000262126		IntronicSNV	FALSE	not protein-affecting
18:77871839:T/A:1	ADNP2	ENST00000262198		IntronicSNV	FALSE	not protein-affecting
18:77665025:G/A:1	PQLC1	ENST00000397778		IntronicSNV	FALSE	not protein-affecting
18:6859678:G/A:1	ARHGAP28	ENST00000419673		IntronicSNV	FALSE	not protein-affecting
18:66482496:C/T:1	CCDC102B	ENST00000360242		IntronicSNV	FALSE	not protein-affecting
18:63531606:T/A:1	CDH7	ENST00000397968		IntronicSNV	FALSE	not protein-affecting
18:61165984:A/G:1	SERPINB5	ENST00000382771		IntronicSNV	FALSE	not protein-affecting
18:50155665:C/T:1	DCC	ENST00000442544		IntronicSNV	FALSE	not protein-affecting
18:466097:G/T:1	COLEC12	ENST00000400256		IntronicSNV	FALSE	not protein-affecting
18:30795985:A/G:1	CCDC178	ENST00000383096		IntronicSNV	FALSE	not protein-affecting
18:18545365:T/C:1	ROCK1	ENST00000399799		IntronicSNV	FALSE	not protein-affecting
18:18545361:C/T:1	ROCK1	ENST00000399799		IntronicSNV	FALSE	not protein-affecting
18:13497924:C/T:1	LDLRAD4	ENST00000361205		IntronicSNV	FALSE	not protein-affecting
18:12528881:C/G:1	SPIRE1	ENST00000409402		IntronicSNV	FALSE	not protein-affecting
18:12461460:T/C:1	SPIRE1	ENST00000409402		IntronicSNV	FALSE	not protein-affecting
18:12461458:T/C:1	SPIRE1	ENST00000409402		IntronicSNV	FALSE	not protein-affecting
18:11814284:G/T:1	GNAL	ENST00000334049		IntronicSNV	FALSE	not protein-affecting
18:11124892:A/T:1	PIEZO2	ENST00000580640		IntronicSNV	FALSE	not protein-affecting
17:973008:C/T:1	ABR	ENST00000302538		IntronicSNV	FALSE	not protein-affecting
17:9597929:A/T:1	USP43	ENST00000285199		IntronicSNV	FALSE	not protein-affecting
17:9597928:T/A:1	USP43	ENST00000285199		IntronicSNV	FALSE	not protein-affecting
17:9539909:C/A:1	CFAP52	ENST00000352665		IntronicSNV	FALSE	not protein-affecting
17:78642972:G/A:1	RPTOR	ENST00000306801		IntronicSNV	FALSE	not protein-affecting
17:73526693:T/A:1	LLGL2	ENST00000392550		IntronicSNV	FALSE	not protein-affecting
17:66411090:C/G:1	ARSG	ENST00000448504		IntronicSNV	FALSE	not protein-affecting
17:65913925:T/G:1	BPTF	ENST00000306378		IntronicSNV	FALSE	not protein-affecting
17:59036396:T/C:1	BCAS3	ENST00000390652		IntronicSNV	FALSE	not protein-affecting
17:56427898:G/A:1	SUPT4H1	ENST00000225504		IntronicSNV	FALSE	not protein-affecting
17:54913572:T/A:1	DGKE	ENST00000284061		IntronicSNV	FALSE	not protein-affecting
17:54467372:C/A:1	ANKFN1	ENST00000318698		IntronicSNV	FALSE	not protein-affecting
17:54287418:G/C:1	ANKFN1	ENST00000318698		IntronicSNV	FALSE	not protein-affecting
17:49109613:C/T:1	SPAG9	ENST00000262013		IntronicSNV	FALSE	not protein-affecting
17:46806245:C/T:1	HOXB13	ENST00000290295		5-UTRSNV	FALSE	not protein-affecting
17:46482829:C/T:1	SKAP1	ENST00000336915		IntronicSNV	FALSE	not protein-affecting
17:41719019:C/T:1	MEOX1	ENST00000318579		3-UTRSNV	FALSE	not protein-affecting
17:39138373:C/T:1	KRT40	ENST00000377755		IntronicSNV	FALSE	not protein-affecting
17:35986359:A/G:1	DDX52	ENST00000349699		IntronicSNV	FALSE	not protein-affecting
17:33469014:T/C:1	NLE1	ENST00000442241	N49S	Missense	FALSE	Functional Impact score not available
17:30303434:G/C:1	SUZ12	ENST00000322652		IntronicSNV	FALSE	not protein-affecting
17:28731726:C/T:1	CPD	ENST00000225719		IntronicSNV	FALSE	not protein-affecting
17:28026211:T/G:1	SSH2	ENST00000269033		IntronicSNV	FALSE	not protein-affecting
17:13474030:G/A:1	HS3ST3A1	ENST00000284110		IntronicSNV	FALSE	not protein-affecting
16:87660702:G/A:1	JPH3	ENST00000284262		IntronicSNV	FALSE	not protein-affecting
16:87470472:C/G:1	ZCCHC14	ENST00000268616		IntronicSNV	FALSE	not protein-affecting
16:83000044:G/A:1	CDH13	ENST00000431540		IntronicSNV	FALSE	not protein-affecting
16:81739321:C/T:1	CMIP	ENST00000537098		IntronicSNV	FALSE	not protein-affecting
16:81410267:G/A:1	GAN	ENST00000248272		IntronicSNV	FALSE	not protein-affecting
16:80713449:C/T:1	CDYL2	ENST00000299564		IntronicSNV	FALSE	not protein-affecting
16:7708815:C/T:1	RBFOX1	ENST00000311745		IntronicSNV	FALSE	not protein-affecting
16:76438549:A/T:1	CNTNAP4	ENST00000478060		IntronicSNV	FALSE	not protein-affecting
16:76377451:C/T:1	CNTNAP4	ENST00000478060		IntronicSNV	FALSE	not protein-affecting
16:7556118:C/T:1	RBFOX1	ENST00000311745		IntronicSNV	FALSE	not protein-affecting
16:72931614:A/T:1	ZFHX3	ENST00000268489		IntronicSNV	FALSE	not protein-affecting
16:69786116:C/A:1	NOB1	ENST00000268802		IntronicSNV	FALSE	not protein-affecting
16:68073394:T/G:1	DUS2	ENST00000565263		IntronicSNV	FALSE	not protein-affecting
16:62008180:T/A:1	CDH8	ENST00000577390		IntronicSNV	FALSE	not protein-affecting
16:57085965:G/T:1	NLRC5	ENST00000262510		IntronicSNV	FALSE	not protein-affecting
16:52488309:T/G:1	TOX3	ENST00000219746		IntronicSNV	FALSE	not protein-affecting
16:49809123:C/T:1	ZNF423	ENST00000561648		IntronicSNV	FALSE	not protein-affecting
16:4689270:A/C:1	MGRN1	ENST00000262370		IntronicSNV	FALSE	not protein-affecting
16:4561016:T/C:1	CDIP1	ENST00000399599		3-UTRSNV	FALSE	not protein-affecting
16:30524834:C/T:1	ITGAL	ENST00000356798		IntronicSNV	FALSE	not protein-affecting
16:29054940:G/A:1	NPIPB10P	ENST00000424293		IntronicSNV	FALSE	not protein-affecting
16:28154902:A/C:1	XPO6	ENST00000304658		IntronicSNV	FALSE	not protein-affecting
16:27854241:G/A:1	GSG1L	ENST00000447459		IntronicSNV	FALSE	not protein-affecting
16:27775802:G/T:1	KIAA0556	ENST00000261588		IntronicSNV	FALSE	not protein-affecting
16:24122535:G/A:1	PRKCB	ENST00000303531		IntronicSNV	FALSE	not protein-affecting
16:22291437:T/A:1	EEF2K	ENST00000263026		IntronicSNV	FALSE	not protein-affecting
16:15870006:C/T:1	MYH11	ENST00000396324	R280H	Missense	FALSE	Functional Impact score not available
16:11787653:C/A:1	TXNDC11	ENST00000283033		IntronicSNV	FALSE	not protein-affecting
16:11152009:G/A:1	CLEC16A	ENST00000409790		IntronicSNV	FALSE	not protein-affecting
15:98387982:A/T:1	LINC00923	ENST00000503874		IntronicSNV	FALSE	not protein-affecting
15:88687130:T/A:1	NTRK3	ENST00000360948		IntronicSNV	FALSE	not protein-affecting
15:87434811:A/G:1	AGBL1	ENST00000441037		IntronicSNV	FALSE	not protein-affecting
15:87083552:C/T:1	AGBL1	ENST00000441037		IntronicSNV	FALSE	not protein-affecting
15:86034728:T/A:1	AKAP13	ENST00000361243		IntronicSNV	FALSE	not protein-affecting
15:84622156:C/A:1	ADAMTSL3	ENST00000286744		IntronicSNV	FALSE	not protein-affecting
15:77636756:T/C:1	PEAK1	ENST00000560626		IntronicSNV	FALSE	not protein-affecting
15:76167642:C/T:1	UBE2Q2	ENST00000267938		IntronicSNV	FALSE	not protein-affecting
15:75679029:G/C:1	SIN3A	ENST00000394947		IntronicSNV	FALSE	not protein-affecting
15:72320581:A/T:1	MYO9A	ENST00000356056		IntronicSNV	FALSE	not protein-affecting
15:68948996:C/T:1	CORO2B	ENST00000566799		IntronicSNV	FALSE	not protein-affecting
15:65192973:G/A:1	AC069368.1	ENST00000437723		IntronicSNV	FALSE	not protein-affecting
15:64451492:G/A:1	PPIB	ENST00000300026		IntronicSNV	FALSE	not protein-affecting
15:63812810:C/T:1	USP3	ENST00000380324		IntronicSNV	FALSE	not protein-affecting
15:63654006:G/A:1	CA12	ENST00000178638		IntronicSNV	FALSE	not protein-affecting
15:63112128:A/T:1	TLN2	ENST00000561311		IntronicSNV	FALSE	not protein-affecting
15:59464653:T/A:1	MYO1E	ENST00000288235		IntronicSNV	FALSE	not protein-affecting
15:55835159:C/A:1	PYGO1	ENST00000302000		3-UTRSNV	FALSE	not protein-affecting
15:55835158:A/C:1	PYGO1	ENST00000302000		3-UTRSNV	FALSE	not protein-affecting
15:54823044:G/A:1	UNC13C	ENST00000260323		IntronicSNV	FALSE	not protein-affecting
15:54605490:T/C:1	UNC13C	ENST00000260323		IntronicSNV	FALSE	not protein-affecting
15:52885949:A/T:1	FAM214A	ENST00000261844		IntronicSNV	FALSE	not protein-affecting
15:50817898:A/G:1	USP50	ENST00000532404		IntronicSNV	FALSE	not protein-affecting
15:49469389:C/T:1	GALK2	ENST00000560031		IntronicSNV	FALSE	not protein-affecting
15:34257212:G/T:1	AVEN	ENST00000306730		IntronicSNV	FALSE	not protein-affecting
15:33871636:T/A:1	RYR3	ENST00000389232		IntronicSNV	FALSE	not protein-affecting
15:29254729:G/A:1	APBA2	ENST00000558402		IntronicSNV	FALSE	not protein-affecting
15:27762040:A/T:1	GABRG3	ENST00000333743		IntronicSNV	FALSE	not protein-affecting
15:27485840:G/C:1	GABRG3	ENST00000333743		IntronicSNV	FALSE	not protein-affecting
15:27432320:G/T:1	GABRG3	ENST00000333743		IntronicSNV	FALSE	not protein-affecting
15:27345599:G/T:1	GABRG3	ENST00000333743		IntronicSNV	FALSE	not protein-affecting
15:27170355:T/G:1	GABRA5	ENST00000335625		IntronicSNV	FALSE	not protein-affecting
15:25187610:G/A:1	SNRPN	ENST00000400100		IntronicSNV	FALSE	not protein-affecting
15:25135121:C/T:1	SNRPN	ENST00000400100		IntronicSNV	FALSE	not protein-affecting
14:90583882:C/T:1	KCNK13	ENST00000282146		IntronicSNV	FALSE	not protein-affecting
14:79417218:G/C:1	NRXN3	ENST00000554719		IntronicSNV	FALSE	not protein-affecting
14:76246067:C/T:1	TTLL5	ENST00000298832		IntronicSNV	FALSE	not protein-affecting
14:73412360:C/T:1	DCAF4	ENST00000358377		IntronicSNV	FALSE	not protein-affecting
14:72669743:C/T:1	RGS6	ENST00000553525		IntronicSNV	FALSE	not protein-affecting
14:64169104:A/G:1	SGPP1	ENST00000247225		IntronicSNV	FALSE	not protein-affecting
14:61213641:T/C:1	MNAT1	ENST00000261245		IntronicSNV	FALSE	not protein-affecting
14:57103942:C/A:1	TMEM260	ENST00000261556		IntronicSNV	FALSE	not protein-affecting
14:56712323:TTTC/-:1	PELI2	ENST00000267460		IntronicBlockSubstitution	FALSE	not protein-affecting
14:48069919:G/A:1	MDGA2	ENST00000399232		IntronicSNV	FALSE	not protein-affecting
14:42313865:A/C:1	LRFN5	ENST00000298119		IntronicSNV	FALSE	not protein-affecting
14:42137846:G/-:1	LRFN5	ENST00000298119		IntronicSNV	FALSE	not protein-affecting
14:34085857:G/A:1	NPAS3	ENST00000356141		IntronicSNV	FALSE	not protein-affecting
14:24555267:A/T:1	NRL	ENST00000561028		IntronicSNV	FALSE	not protein-affecting
14:23723531:A/C:1	RNF212B	ENST00000399910		IntronicSNV	FALSE	not protein-affecting
14:105747331:G/A:1	BRF1	ENST00000546474		IntronicSNV	FALSE	not protein-affecting
13:72066331:G/T:1	DACH1	ENST00000305425		IntronicSNV	FALSE	not protein-affecting
[truncated: 51,677 more rows]
